# Supplementary material for: 2-(3,4,5-Trimethoxy­phen­yl)-1H-pyrrolo[2,3-b]pyridine
Source: Acta Crystallogr Sect E Struct Rep Online. 2009 Nov 14;65(Pt 12):o3097. doi: 10.1107/S1600536809047540 (PMC2971873; doi:10.1107/S1600536809047540)
Supplement: Supplementary file 2 [file e-65-o3097-Isup2.hkl]

# 
# h,k,l, Fc-squared, Fo-squared, sigma(Fo-squared) and status flag 
# 
data_I
_shelx_title ' rs751 in P21/c' 
_shelx_refln_list_code          4 
_shelx_F_calc_maximum      142.91 
_exptl_crystal_F_000       600.00 
_reflns_d_resolution_high  0.8205 
 
loop_ 
 _symmetry_equiv_pos_as_xyz 
 'x, y, z' 
 '-x, y+1/2, -z+1/2' 
 '-x, -y, -z' 
 'x, -y-1/2, z-1/2' 
 
_cell_length_a     7.6283 
_cell_length_b    10.1745 
_cell_length_c    18.6043 
_cell_angle_alpha  90.000 
_cell_angle_beta  104.778 
_cell_angle_gamma  90.000 
 
_shelx_F_squared_multiplier     1.000 
 
loop_ 
 _refln_index_h 
 _refln_index_k 
 _refln_index_l 
 _refln_F_squared_calc 
 _refln_F_squared_meas 
 _refln_F_squared_sigma 
 _refln_observed_status 
   1   0   0      252.13      334.30      4.33 o 
   2   0   0      864.49      928.53     11.38 o 
   3   0   0       59.67       66.76      2.02 o 
   4   0   0      885.72      867.34     12.98 o 
   5   0   0       71.27       45.48      2.27 o 
   6   0   0        0.59        0.53      1.19 o 
   7   0   0        5.44        5.85      1.25 o 
   8   0   0      542.09      511.58     10.58 o 
   1   1   0     1582.91     1645.35     17.78 o 
   2   1   0      817.14      952.10     11.75 o 
   3   1   0        0.15        0.23      0.89 o 
   4   1   0        4.19        3.85      0.89 o 
   5   1   0      363.31      352.40      8.07 o 
   6   1   0        0.01        1.90      0.81 o 
   7   1   0      212.95      218.91      6.92 o 
   8   1   0        1.32        2.82      1.07 o 
   0   2   0     2581.55     2556.69     54.94 o 
   1   2   0     2115.43     1926.85     21.19 o 
   2   2   0      633.84      634.77      8.82 o 
   3   2   0       86.96       92.41      2.53 o 
   4   2   0      244.69      265.53      6.30 o 
   5   2   0      183.16      225.04      6.35 o 
   6   2   0       15.71       14.48      1.83 o 
   7   2   0       14.48       16.61      1.80 o 
   8   2   0        4.44        5.04      1.16 o 
   1   3   0     1497.96     1723.73     19.87 o 
   2   3   0       12.35       20.79      1.19 o 
   3   3   0     1139.76     1331.64     17.51 o 
   4   3   0       45.84       34.64      1.88 o 
   5   3   0       34.00       33.82      2.20 o 
   6   3   0      209.81      217.30      6.82 o 
   7   3   0      128.25      126.78      4.29 o 
   8   3   0        0.23        1.72      0.86 o 
   0   4   0      352.68      380.72      6.47 o 
   1   4   0       31.38       53.58      1.85 o 
   2   4   0      178.15      152.65      4.11 o 
   3   4   0        0.50       -0.22      1.09 o 
   4   4   0       18.98       30.62      1.85 o 
   5   4   0       93.60      101.41      3.70 o 
   6   4   0        0.87        0.56      1.62 o 
   7   4   0      144.30      118.07      4.08 o 
   8   4   0        3.51        2.09      0.80 o 
   1   5   0      100.96      121.30      3.73 o 
   2   5   0      924.41      990.66     14.47 o 
   3   5   0      461.66      486.10      9.43 o 
   4   5   0        7.01        5.80      1.19 o 
   5   5   0        2.67        3.62      1.29 o 
   6   5   0       14.57       16.53      1.79 o 
   7   5   0       61.59       60.73      2.74 o 
   8   5   0        1.66        2.46      0.85 o 
   0   6   0      733.11      796.73     12.64 o 
   1   6   0      217.54      260.92      6.37 o 
   2   6   0        3.67       10.30      1.15 o 
   3   6   0      304.29      307.60      7.67 o 
   4   6   0       46.71       42.45      2.45 o 
   5   6   0        4.85        4.62      1.23 o 
   6   6   0        1.82        2.50      1.25 o 
   7   6   0        9.79        9.43      1.28 o 
   1   7   0       85.10       72.28      2.89 o 
   2   7   0     1019.38     1055.24     16.83 o 
   3   7   0      490.20      497.98     10.69 o 
   4   7   0       35.65       48.07      2.67 o 
   5   7   0       28.31       25.03      2.15 o 
   6   7   0        9.52       11.66      1.40 o 
   7   7   0        7.74        8.54      1.22 o 
   0   8   0      100.97       87.02      3.49 o 
   1   8   0      477.49      482.76     10.52 o 
   2   8   0      411.32      392.48      9.50 o 
   3   8   0        0.06        1.31      1.38 o 
   4   8   0       66.86       65.62      3.10 o 
   5   8   0       17.17       22.28      1.87 o 
   6   8   0      188.95      185.09      5.62 o 
   1   9   0      189.30      182.16      5.28 o 
   2   9   0       32.95       33.03      2.40 o 
   3   9   0      112.63      105.10      3.89 o 
   4   9   0       28.67       39.74      2.31 o 
   5   9   0       12.53       14.19      1.56 o 
   6   9   0       89.23       94.76      2.79 o 
   0  10   0      246.35      252.29      7.51 o 
   1  10   0        0.29        0.84      1.11 o 
   2  10   0        0.99        2.45      0.97 o 
   3  10   0      179.49      198.88      6.20 o 
   4  10   0        7.54       10.17      1.33 o 
   5  10   0       24.30       28.01      1.61 o 
   1  11   0       32.68       32.32      2.15 o 
   2  11   0        0.35       -0.56      1.15 o 
   3  11   0       29.67       32.17      2.01 o 
   4  11   0       30.88       33.70      1.65 o 
   0  12   0        3.02        2.27      0.92 o 
   1  12   0       22.63       23.03      1.55 o 
   2  12   0       42.82       43.00      1.88 o 
  -9   1   1       29.91       29.67      1.60 o 
  -8   1   1      507.70      528.08     10.86 o 
  -7   1   1       10.14       13.34      1.65 o 
  -6   1   1       17.67       18.74      1.72 o 
  -5   1   1       84.41       77.67      2.96 o 
  -4   1   1       32.54       39.67      1.85 o 
  -3   1   1      862.28      900.35     12.18 o 
  -2   1   1      499.83      489.43      6.90 o 
  -1   1   1      224.70      201.02      3.11 o 
   0   1   1     2450.40     2692.72     32.59 o 
   1   1   1     1563.56     1522.69     16.71 o 
   2   1   1     2224.45     2302.09     25.54 o 
   3   1   1      138.24      138.02      3.66 o 
   4   1   1     2172.20     2400.15     29.16 o 
   5   1   1      242.19      269.33      7.07 o 
   6   1   1       83.89       83.25      3.48 o 
   7   1   1        0.95        1.48      1.52 o 
   8   1   1        8.73        7.13      1.34 o 
  -8   2   1       20.48       20.72      1.76 o 
  -7   2   1        0.65       -0.37      1.34 o 
  -6   2   1      435.72      442.41     10.09 o 
  -5   2   1        4.63        2.67      1.15 o 
  -4   2   1      379.09      436.08      8.31 o 
  -3   2   1     1700.44     1947.46     23.23 o 
  -2   2   1     1975.27     2072.40     23.41 o 
  -1   2   1      811.33      898.78     10.82 o 
   0   2   1        0.14        1.49      0.44 o 
   1   2   1     4508.60     4681.35     88.56 o 
   2   2   1      187.42      176.86      3.79 o 
   3   2   1       62.30       52.14      1.93 o 
   4   2   1      494.98      551.67      9.89 o 
   5   2   1       38.45       39.68      2.30 o 
   6   2   1        0.73       -1.60      1.60 o 
   7   2   1      114.24      118.47      4.24 o 
   8   2   1        0.67        1.94      0.92 o 
  -8   3   1        3.95        3.29      1.05 o 
  -7   3   1      115.55      117.04      4.16 o 
  -6   3   1      116.37      123.10      4.17 o 
  -5   3   1        7.06        6.71      1.25 o 
  -4   3   1      615.25      571.38     10.20 o 
  -3   3   1     1475.84     1491.63     19.07 o 
  -2   3   1       56.38       66.44      1.95 o 
  -1   3   1      522.87      487.89      7.18 o 
   0   3   1     1358.36     1274.12     10.69 o 
   1   3   1     3923.15     3936.86     42.20 o 
   2   3   1     1002.46     1104.19     14.33 o 
   3   3   1       31.68       38.36      1.81 o 
   4   3   1      289.10      289.17      6.87 o 
   5   3   1     1025.90      991.02     16.28 o 
   6   3   1       99.66       96.08      3.74 o 
   7   3   1      159.69      160.90      4.85 o 
   8   3   1       18.78       23.39      1.63 o 
  -8   4   1        1.30        1.35      0.92 o 
  -7   4   1      121.62      115.09      4.11 o 
  -6   4   1       89.86       91.13      3.65 o 
  -5   4   1        7.43        7.63      1.33 o 
  -4   4   1      330.01      423.78      8.85 o 
  -3   4   1       27.91       41.02      1.88 o 
  -2   4   1      214.02      219.18      5.01 o 
  -1   4   1      311.21      306.39      5.75 o 
   0   4   1      678.74      704.83      7.09 o 
   1   4   1      544.52      589.35      9.00 o 
   2   4   1      184.28      251.27      5.54 o 
   3   4   1      113.00      147.81      4.50 o 
   4   4   1      173.39      161.17      4.34 o 
   5   4   1      109.08      100.91      3.74 o 
   6   4   1       13.59       11.14      1.76 o 
   7   4   1        5.49        3.82      1.12 o 
   8   4   1        8.15       10.13      1.15 o 
  -8   5   1        5.05        5.04      1.03 o 
  -7   5   1       60.43       53.12      2.74 o 
  -6   5   1       56.30       60.14      3.06 o 
  -5   5   1      377.56      382.18      9.23 o 
  -4   5   1       92.77       96.24      3.43 o 
  -3   5   1        4.91        2.26      0.84 o 
  -2   5   1       21.40       28.34      1.64 o 
  -1   5   1     2462.71     2744.51     31.99 o 
   0   5   1       99.80      100.04      1.98 o 
   1   5   1      305.15      344.08      6.87 o 
   2   5   1      439.25      508.28      9.21 o 
   3   5   1       11.51        7.87      1.25 o 
   4   5   1        5.77        8.60      1.27 o 
   5   5   1       63.59       61.11      2.91 o 
   6   5   1      175.82      158.75      4.86 o 
   7   5   1       25.09       19.28      1.85 o 
   8   5   1        9.94        8.76      1.18 o 
  -7   6   1       22.02       18.09      1.63 o 
  -6   6   1      333.50      323.48      8.49 o 
  -5   6   1        1.37        0.75      1.42 o 
  -4   6   1       16.59       15.56      1.59 o 
  -3   6   1      160.62      159.86      4.42 o 
  -2   6   1       83.41       74.36      2.83 o 
  -1   6   1     1030.15     1058.10     15.62 o 
   0   6   1      146.81      138.49      2.83 o 
   1   6   1        6.75        5.83      1.11 o 
   2   6   1      384.03      432.29      8.91 o 
   3   6   1        0.31        2.20      0.87 o 
   4   6   1      116.86      104.15      3.88 o 
   5   6   1        2.31        2.00      1.21 o 
   6   6   1        0.14        0.94      0.87 o 
   7   6   1        0.01        1.32      0.88 o 
  -7   7   1       33.83       36.03      1.93 o 
  -6   7   1        4.28        4.81      1.11 o 
  -5   7   1       30.54       25.27      2.10 o 
  -4   7   1        0.77        3.58      1.16 o 
  -3   7   1        0.10        3.23      1.25 o 
  -2   7   1      141.55      144.62      4.31 o 
  -1   7   1      152.67      154.40      4.28 o 
   0   7   1        9.59       12.32      1.96 o 
   1   7   1      433.98      463.71      9.62 o 
   2   7   1       51.48       66.71      2.94 o 
   3   7   1        0.31       -0.53      1.58 o 
   4   7   1      254.90      256.48      7.56 o 
   5   7   1        0.04        2.08      0.99 o 
   6   7   1        2.50        3.74      1.14 o 
   7   7   1        9.91        9.49      1.20 o 
  -6   8   1       10.75       10.72      1.39 o 
  -5   8   1        0.03        0.80      0.90 o 
  -4   8   1        0.74        2.61      0.89 o 
  -3   8   1      118.50      113.70      4.15 o 
  -2   8   1        2.88        0.72      1.37 o 
  -1   8   1       54.73       53.49      2.71 o 
   0   8   1      215.41      214.93      4.63 o 
   1   8   1        9.49        9.55      1.56 o 
   2   8   1     1145.35     1143.70     18.51 o 
   3   8   1       53.64       60.74      2.98 o 
   4   8   1       46.04       43.68      2.53 o 
   5   8   1       32.75       24.50      2.06 o 
   6   8   1       19.13       24.56      1.80 o 
  -6   9   1       17.72       17.29      1.33 o 
  -5   9   1        4.82        9.94      1.29 o 
  -4   9   1       43.47       37.86      2.47 o 
  -3   9   1        3.41        3.20      1.22 o 
  -2   9   1       12.06       10.26      1.56 o 
  -1   9   1      473.69      467.06     10.63 o 
   0   9   1       78.71       73.62      2.37 o 
   1   9   1      662.73      678.02     13.32 o 
   2   9   1      148.42      140.04      4.66 o 
   3   9   1       77.30       72.54      3.24 o 
   4   9   1       83.69       78.87      3.27 o 
   5   9   1       16.59       22.74      1.56 o 
   6   9   1       13.67       19.75      1.33 o 
  -5  10   1       36.15       49.79      2.10 o 
  -4  10   1       10.75        9.63      1.15 o 
  -3  10   1       15.40       19.29      1.64 o 
  -2  10   1       36.78       42.57      2.54 o 
  -1  10   1      150.12      161.93      4.92 o 
   0  10   1        0.00       -0.02      0.92 o 
   1  10   1       70.73       72.60      3.30 o 
   2  10   1       12.67       15.50      1.52 o 
   3  10   1       22.51       30.04      2.05 o 
   4  10   1        4.85        4.85      1.15 o 
   5  10   1        0.00        2.16      0.75 o 
  -4  11   1        3.65        6.60      0.97 o 
  -3  11   1       28.16       31.23      1.76 o 
  -2  11   1        4.14        3.57      1.16 o 
  -1  11   1       29.27       22.67      1.92 o 
   0  11   1      125.42      115.94      2.77 o 
   1  11   1      128.72      138.24      4.09 o 
   2  11   1       22.71       21.40      1.65 o 
   3  11   1       28.70       26.38      1.82 o 
   4  11   1       17.38       21.56      1.33 o 
  -2  12   1       28.52       35.11      1.71 o 
  -1  12   1       16.13       19.60      1.41 o 
   0  12   1       32.11       29.08      1.77 o 
   1  12   1        1.40        3.27      0.91 o 
   2  12   1       31.68       33.80      1.71 o 
  -9   0   2      175.76      190.23      5.05 o 
  -8   0   2       26.78       29.33      1.99 o 
  -7   0   2        3.02        3.75      1.40 o 
  -6   0   2       25.50       27.85      2.04 o 
  -5   0   2      868.79     1013.25     15.66 o 
  -4   0   2       27.74       32.66      1.67 o 
  -3   0   2     1021.38     1169.58     14.82 o 
  -2   0   2     1632.37     1718.44     19.32 o 
  -1   0   2     2406.28     2429.97     25.52 o 
   0   0   2       49.87       95.91      5.04 o 
   1   0   2     1373.24     1395.19     15.50 o 
   2   0   2      842.09      886.76     11.31 o 
   3   0   2      161.53      151.14      3.94 o 
   4   0   2      522.56      556.58      9.84 o 
   5   0   2      878.04      917.02     15.11 o 
   6   0   2      123.96      109.88      4.04 o 
   7   0   2       35.77       31.75      2.38 o 
   8   0   2       59.40       58.60      2.61 o 
  -9   1   2       52.00       51.89      2.18 o 
  -8   1   2       80.81       87.51      3.46 o 
  -7   1   2      587.63      603.97     12.49 o 
  -6   1   2        5.32        4.06      1.30 o 
  -5   1   2       99.36      105.80      3.40 o 
  -4   1   2       59.47       62.51      2.30 o 
  -3   1   2        3.75        3.04      0.68 o 
  -2   1   2     1429.39     1423.83     16.49 o 
  -1   1   2     5176.01     4889.31     80.73 o 
   0   1   2      238.46      179.60      1.97 o 
   1   1   2    20320.41    17800.77    223.92 o 
   2   1   2      474.74      424.32      6.56 o 
   3   1   2      705.09      748.00     10.97 o 
   4   1   2        3.29        6.03      1.13 o 
   5   1   2        4.73        6.11      1.29 o 
   6   1   2      252.03      244.04      7.41 o 
   7   1   2       16.92       12.23      1.68 o 
   8   1   2       54.75       56.83      2.55 o 
  -9   2   2       46.44       43.56      1.83 o 
  -8   2   2      203.91      195.02      6.07 o 
  -7   2   2       65.35       58.97      3.00 o 
  -6   2   2        0.00        0.35      1.25 o 
  -5   2   2       20.03       21.72      1.69 o 
  -4   2   2      469.13      412.34      8.00 o 
  -3   2   2      123.88      131.87      3.62 o 
  -2   2   2        6.26        8.10      0.72 o 
  -1   2   2     2306.47     2411.76     26.13 o 
   0   2   2     1491.13     1510.35     11.95 o 
   1   2   2    19581.79    18126.40    239.04 o 
   2   2   2       82.07       60.84      1.85 o 
   3   2   2       11.41       17.62      1.24 o 
   4   2   2      247.50      254.95      6.28 o 
   5   2   2      356.05      344.88      8.38 o 
   6   2   2        7.73        7.29      1.54 o 
   7   2   2       57.00       53.52      2.88 o 
   8   2   2      147.01      139.32      4.02 o 
  -8   3   2       42.64       46.01      2.35 o 
  -7   3   2        0.00       -1.29      1.34 o 
  -6   3   2        1.70        4.74      1.10 o 
  -5   3   2       26.95       29.31      2.05 o 
  -4   3   2       12.92       21.74      1.53 o 
  -3   3   2      212.52      302.42      6.18 o 
  -2   3   2       19.57       11.40      0.91 o 
  -1   3   2     1197.42     1123.23     13.84 o 
   0   3   2      247.21      216.69     11.91 o 
   1   3   2      232.39      263.21      4.87 o 
   2   3   2        1.35       -1.06      1.06 o 
   3   3   2      195.69      213.32      5.26 o 
   4   3   2        7.84        6.08      1.24 o 
   5   3   2       14.79       14.81      1.68 o 
   6   3   2       23.51       21.98      1.98 o 
   7   3   2       70.44       73.92      3.18 o 
   8   3   2        7.06        6.19      1.15 o 
  -8   4   2        9.64       14.36      1.39 o 
  -7   4   2        3.01        3.32      1.04 o 
  -6   4   2       46.68       43.26      2.55 o 
  -5   4   2        2.64        3.89      1.30 o 
  -4   4   2        7.19       14.48      1.47 o 
  -3   4   2       20.22       28.12      1.65 o 
  -2   4   2      916.71     1057.57     14.41 o 
  -1   4   2        7.12       13.65      0.99 o 
   0   4   2      373.99      380.06      4.65 o 
   1   4   2     1021.95     1023.46     13.73 o 
   2   4   2      228.86      218.25      5.13 o 
   3   4   2        0.94        7.90      1.05 o 
   4   4   2       30.94       23.70      1.82 o 
   5   4   2       80.42       77.65      3.27 o 
   6   4   2      255.61      252.05      7.52 o 
   7   4   2        8.15       10.09      1.47 o 
   8   4   2        2.85        1.78      0.93 o 
  -8   5   2       29.29       34.28      1.88 o 
  -7   5   2        0.75        2.21      0.87 o 
  -6   5   2      383.05      347.68      8.93 o 
  -5   5   2      160.11      165.39      4.88 o 
  -4   5   2       53.59       59.74      2.62 o 
  -3   5   2       38.20       48.48      2.26 o 
  -2   5   2       19.46       25.99      1.60 o 
  -1   5   2       18.33       36.27      1.71 o 
   0   5   2      148.22      158.14      3.28 o 
   1   5   2      293.71      285.78      6.19 o 
   2   5   2      844.60      927.58     14.03 o 
   3   5   2      116.15      114.90      3.57 o 
   4   5   2      148.62      152.71      4.46 o 
   5   5   2      133.57      128.74      4.33 o 
   6   5   2      146.37      129.38      4.48 o 
   7   5   2       19.13       19.78      1.73 o 
  -8   6   2        0.56       -0.51      1.67 o 
  -7   6   2        1.44        4.41      1.14 o 
  -6   6   2       10.62        7.99      1.48 o 
  -5   6   2      147.86      144.41      4.64 o 
  -4   6   2       15.71       15.71      1.57 o 
  -3   6   2       44.84       46.81      2.35 o 
  -2   6   2      763.18      860.92     13.87 o 
  -1   6   2        8.52       14.43      1.31 o 
   0   6   2        4.54       10.35      0.79 o 
   1   6   2        4.84        7.59      0.98 o 
   2   6   2      344.11      350.08      7.95 o 
   3   6   2      318.13      297.19      7.64 o 
   4   6   2      159.42      153.49      4.69 o 
   5   6   2       11.05       12.01      1.44 o 
   6   6   2        1.63        3.19      1.03 o 
   7   6   2       56.13       57.39      2.55 o 
  -7   7   2       19.11       21.04      1.66 o 
  -6   7   2        2.08        2.88      1.31 o 
  -5   7   2       29.93       35.26      2.31 o 
  -4   7   2        4.61        8.37      1.40 o 
  -3   7   2      248.92      270.47      7.38 o 
  -2   7   2       35.71       31.69      1.97 o 
  -1   7   2      207.32      231.06      6.45 o 
   0   7   2      156.82      172.16      3.49 o 
   1   7   2        0.19        0.61      0.79 o 
   2   7   2       67.11       58.53      2.74 o 
   3   7   2      238.16      247.48      7.29 o 
   4   7   2      165.33      163.30      4.96 o 
   5   7   2       36.27       35.72      2.40 o 
   6   7   2        2.52        4.29      1.07 o 
   7   7   2       24.02       25.70      1.55 o 
  -7   8   2       12.17       16.54      1.67 o 
  -6   8   2        9.88       14.65      1.52 o 
  -5   8   2        6.22        7.51      1.29 o 
  -4   8   2        1.08        3.11      1.19 o 
  -3   8   2        9.30        8.81      1.52 o 
  -2   8   2       41.07       39.55      2.36 o 
  -1   8   2       20.88       27.08      2.01 o 
   0   8   2      181.07      179.11      4.87 o 
   1   8   2       28.14       29.62      2.12 o 
   2   8   2       62.81       62.34      3.15 o 
   3   8   2       62.42       71.28      3.28 o 
   4   8   2      288.42      275.87      8.02 o 
   5   8   2        0.83       -1.13      1.30 o 
   6   8   2        9.99       10.85      1.33 o 
  -6   9   2      109.87      119.17      3.33 o 
  -5   9   2      132.64      131.27      3.97 o 
  -4   9   2        7.37        6.32      1.36 o 
  -3   9   2        1.85       -0.37      1.41 o 
  -2   9   2      544.96      548.27     11.69 o 
  -1   9   2      813.28      839.66     15.24 o 
   0   9   2        1.94        3.92      0.90 o 
   1   9   2      232.75      236.00      7.18 o 
   2   9   2       54.99       59.40      3.09 o 
   3   9   2       11.16       10.74      1.51 o 
   4   9   2        0.44       -1.37      1.37 o 
   5   9   2        0.44        1.64      0.82 o 
  -5  10   2       15.17       19.67      1.44 o 
  -4  10   2        0.21        1.03      0.88 o 
  -3  10   2       33.91       36.49      2.29 o 
  -2  10   2       19.86       18.10      1.81 o 
  -1  10   2      164.46      159.00      4.79 o 
   0  10   2      366.46      366.81      6.49 o 
   1  10   2       38.60       37.46      2.51 o 
   2  10   2        1.19        1.20      1.40 o 
   3  10   2        5.47        7.44      1.29 o 
   4  10   2        5.00        4.65      1.12 o 
   5  10   2       79.07       85.52      2.61 o 
  -4  11   2        1.36        3.48      0.74 o 
  -3  11   2        3.68        4.48      1.08 o 
  -2  11   2       78.13       70.92      2.94 o 
  -1  11   2       27.19       26.81      1.90 o 
   0  11   2       65.33       64.97      2.05 o 
   1  11   2       63.99       71.91      2.92 o 
   2  11   2       18.21       18.60      1.54 o 
   3  11   2       13.52       13.38      1.27 o 
  -2  12   2       16.88       18.41      1.29 o 
  -1  12   2       40.34       40.87      1.94 o 
   0  12   2       25.98       30.94      1.57 o 
   1  12   2       52.84       52.83      2.15 o 
  -9   1   3        8.42        7.87      1.02 o 
  -8   1   3       14.31       14.31      1.73 o 
  -7   1   3      215.40      227.67      7.04 o 
  -6   1   3       34.18       41.83      2.39 o 
  -5   1   3      324.73      364.84      8.07 o 
  -4   1   3       63.27       63.75      2.34 o 
  -3   1   3       20.28       21.25      1.18 o 
  -2   1   3      123.84      114.47      2.73 o 
  -1   1   3      755.75      729.49      8.90 o 
   0   1   3     3405.48     3319.50     81.12 o 
   1   1   3    20424.40    17690.67    230.84 o 
   2   1   3     1174.30     1100.74     13.90 o 
   3   1   3       71.86       83.25      2.46 o 
   4   1   3        2.77        3.95      1.11 o 
   5   1   3        0.86        3.01      1.04 o 
   6   1   3      148.33      157.15      4.86 o 
   7   1   3        0.77       -0.18      1.05 o 
   8   1   3       27.03       25.38      1.70 o 
  -9   2   3       21.73       22.97      1.49 o 
  -8   2   3       25.52       32.99      2.23 o 
  -7   2   3       43.60       49.73      2.83 o 
  -6   2   3       65.62       62.13      2.99 o 
  -5   2   3       31.65       24.90      1.82 o 
  -4   2   3      778.28      808.00     12.50 o 
  -3   2   3      709.14      758.70     10.98 o 
  -2   2   3      381.62      299.51      5.23 o 
  -1   2   3     1236.33     1194.95     14.07 o 
   0   2   3     4803.30     4427.24     94.57 o 
   1   2   3    10855.58    10407.61    163.29 o 
   2   2   3      636.12      618.98      9.17 o 
   3   2   3        6.81        5.85      0.84 o 
   4   2   3      239.37      234.64      6.16 o 
   5   2   3      322.26      315.59      8.07 o 
   6   2   3        0.27        0.75      1.01 o 
   7   2   3      139.50      146.89      4.57 o 
   8   2   3       23.59       24.29      1.62 o 
  -8   3   3       83.33       94.19      3.45 o 
  -7   3   3      166.20      168.81      5.01 o 
  -6   3   3      747.65      766.55     14.17 o 
  -5   3   3     1007.50      627.50     11.83 o 
  -4   3   3      624.81      688.95     11.56 o 
  -3   3   3      239.73      244.73      5.44 o 
  -2   3   3      526.47      556.18      8.50 o 
  -1   3   3      668.72      664.75      9.24 o 
   0   3   3      445.89      461.48      9.19 o 
   1   3   3        0.76        1.40      0.56 o 
   2   3   3     1306.64     1417.74     17.99 o 
   3   3   3      304.97      337.90      7.07 o 
   4   3   3        1.44        1.14      0.81 o 
   5   3   3       97.77       96.99      3.57 o 
   6   3   3       70.23       64.46      3.08 o 
   7   3   3       53.68       49.39      2.66 o 
   8   3   3       26.30       20.90      1.56 o 
  -8   4   3        7.45        9.52      1.12 o 
  -7   4   3       12.26       12.05      1.73 o 
  -6   4   3      102.50       93.92      3.71 o 
  -5   4   3      264.25      248.30      7.02 o 
  -4   4   3       18.22       19.98      1.59 o 
  -3   4   3      585.05      656.03     10.83 o 
  -2   4   3      200.28      223.35      5.12 o 
  -1   4   3      213.98      178.74      4.25 o 
   0   4   3      209.40      255.57      9.76 o 
   1   4   3       18.20       38.63      1.66 o 
   2   4   3     1348.00     1401.10     18.48 o 
   3   4   3     1169.08     1332.14     18.68 o 
   4   4   3        3.66        5.30      1.21 o 
   5   4   3      349.05      331.94      8.58 o 
   6   4   3       27.14       30.76      2.40 o 
   7   4   3       26.71       23.41      1.86 o 
   8   4   3       16.76       17.99      1.30 o 
  -8   5   3        6.47        9.28      1.27 o 
  -7   5   3        3.62        0.50      1.33 o 
  -6   5   3      526.61      451.71     10.43 o 
  -5   5   3       77.40       86.46      3.53 o 
  -4   5   3       22.08       24.86      1.77 o 
  -3   5   3        2.49        1.83      0.84 o 
  -2   5   3     1577.53     1723.89     22.19 o 
  -1   5   3       16.56       15.73      1.26 o 
   0   5   3      900.75      823.38     18.86 o 
   1   5   3        2.91        5.75      0.92 o 
   2   5   3      204.05      193.71      5.37 o 
   3   5   3       72.38       65.39      2.76 o 
   4   5   3       31.39       30.27      2.16 o 
   5   5   3       71.13       73.18      3.27 o 
   6   5   3       89.53       84.07      3.51 o 
   7   5   3        7.87       11.33      1.39 o 
  -8   6   3        1.66        4.99      1.43 o 
  -7   6   3        1.48        3.38      0.87 o 
  -6   6   3      151.16      141.92      4.53 o 
  -5   6   3        1.22        3.35      1.20 o 
  -4   6   3       87.56       84.84      3.35 o 
  -3   6   3       15.84       21.58      1.75 o 
  -2   6   3      188.44      189.91      5.51 o 
  -1   6   3     1323.85     1174.26     16.99 o 
   0   6   3      239.61      252.41      4.43 o 
   1   6   3       47.84       55.75      2.40 o 
   2   6   3        1.81        2.34      1.01 o 
   3   6   3      178.16      185.42      4.97 o 
   4   6   3        6.28        6.08      1.38 o 
   5   6   3        2.37        1.37      1.09 o 
   6   6   3       39.13       33.39      2.16 o 
   7   6   3        7.65        8.77      1.22 o 
  -7   7   3        0.58       -0.61      1.38 o 
  -6   7   3        1.16        5.46      1.29 o 
  -5   7   3       92.02      101.27      3.88 o 
  -4   7   3       23.66       20.07      1.85 o 
  -3   7   3       64.77       57.01      2.86 o 
  -2   7   3       50.41       64.98      2.94 o 
  -1   7   3      162.24      159.24      4.44 o 
   0   7   3       59.42       53.23      1.78 o 
   1   7   3        7.66        4.19      1.33 o 
   2   7   3      823.36      855.67     14.86 o 
   3   7   3      265.67      269.37      7.61 o 
   4   7   3       27.56       36.80      2.54 o 
   5   7   3       53.44       46.01      2.53 o 
   6   7   3       19.39       22.74      1.80 o 
   7   7   3        0.72       -0.08      0.93 o 
  -7   8   3       10.43        8.17      1.52 o 
  -6   8   3       91.94       88.88      3.23 o 
  -5   8   3       38.46       38.67      2.48 o 
  -4   8   3       18.44       26.77      2.08 o 
  -3   8   3      172.38      164.10      5.00 o 
  -2   8   3      189.22      192.55      5.33 o 
  -1   8   3      120.33      124.21      4.18 o 
   0   8   3        0.27        0.45      1.28 o 
   1   8   3       49.03       52.00      2.72 o 
   2   8   3      800.85      810.07     14.79 o 
   3   8   3      325.98      314.10      8.44 o 
   4   8   3       35.83       33.74      2.36 o 
   5   8   3        4.99        4.56      1.12 o 
   6   8   3        0.36        0.44      0.80 o 
  -6   9   3       41.98       52.04      2.22 o 
  -5   9   3        1.28        2.05      1.03 o 
  -4   9   3       34.79       40.09      2.44 o 
  -3   9   3       33.63       33.79      2.37 o 
  -2   9   3       36.60       38.88      2.57 o 
  -1   9   3       66.01       63.73      3.11 o 
   0   9   3      332.18      316.57      6.00 o 
   1   9   3        1.06       -0.37      1.50 o 
   2   9   3        5.55        6.46      1.28 o 
   3   9   3       49.70       47.67      2.77 o 
   4   9   3        2.47        5.58      1.00 o 
   5   9   3       23.02       28.07      1.82 o 
  -5  10   3        1.76        1.68      0.77 o 
  -4  10   3        0.00        0.42      1.06 o 
  -3  10   3        1.99        2.92      0.97 o 
  -2  10   3      477.11      490.08     10.67 o 
  -1  10   3        0.03        0.90      1.23 o 
   0  10   3       14.00       12.61      1.20 o 
   1  10   3       38.88       41.73      2.47 o 
   2  10   3        6.86        4.14      1.40 o 
   3  10   3       20.77       26.97      1.88 o 
   4  10   3       15.73       11.75      1.28 o 
  -4  11   3       11.15       15.95      1.22 o 
  -3  11   3       95.83       88.88      3.02 o 
  -2  11   3        0.00        0.56      1.11 o 
  -1  11   3        0.83        1.18      1.02 o 
   0  11   3      171.99      159.95      3.20 o 
   1  11   3        1.50        2.29      0.96 o 
   2  11   3       35.58       40.01      2.10 o 
   3  11   3        0.53       -1.07      1.07 o 
  -2  12   3        1.30        1.85      0.77 o 
  -1  12   3        0.06        0.39      0.95 o 
   0  12   3        0.05       -0.30      0.63 o 
   1  12   3       61.37       62.36      2.26 o 
  -9   0   4       19.79       24.31      1.56 o 
  -8   0   4      499.86      547.34     11.26 o 
  -7   0   4     2768.88     2721.30     35.61 o 
  -6   0   4       76.40       82.82      3.40 o 
  -5   0   4      703.73      780.71     13.05 o 
  -4   0   4     1513.49     1756.66     22.18 o 
  -3   0   4       25.02       53.12      1.82 o 
  -2   0   4      771.88      656.78      8.83 o 
  -1   0   4     2208.06     1860.95     20.45 o 
   0   0   4    16362.11    14358.79    492.27 o 
   1   0   4      164.12      141.81      3.08 o 
   2   0   4     2172.86     2133.41     24.62 o 
   3   0   4       19.63       15.55      1.20 o 
   4   0   4      254.09      242.60      6.24 o 
   5   0   4     1540.72     1579.81     22.77 o 
   6   0   4      284.39      292.81      8.22 o 
   7   0   4       57.84       58.39      2.95 o 
   8   0   4      122.29      125.28      3.59 o 
  -9   1   4       21.57       25.05      1.56 o 
  -8   1   4      134.99      134.97      4.33 o 
  -7   1   4        2.14        1.75      1.57 o 
  -6   1   4      295.15      281.94      7.76 o 
  -5   1   4        0.02        0.42      0.94 o 
  -4   1   4        1.36        6.14      0.92 o 
  -3   1   4       43.71       42.21      1.67 o 
  -2   1   4     6018.65     5749.49    111.15 o 
  -1   1   4      508.28      458.10      6.37 o 
   0   1   4       54.71       43.38      2.68 o 
   1   1   4      368.19      364.03      5.71 o 
   2   1   4      843.10      831.79     11.45 o 
   3   1   4     1528.26     1523.69     19.66 o 
   4   1   4        0.50        0.80      1.04 o 
   5   1   4       55.92       54.43      2.78 o 
   6   1   4        1.35        1.31      1.39 o 
   7   1   4       46.82       54.52      2.76 o 
   8   1   4       32.83       36.24      2.00 o 
  -9   2   4       62.21       71.16      2.44 o 
  -8   2   4        8.77       12.20      1.43 o 
  -7   2   4       16.19       18.46      1.91 o 
  -6   2   4       12.60       12.69      1.58 o 
  -5   2   4        9.19        7.19      1.15 o 
  -4   2   4      929.69      960.27     14.20 o 
  -3   2   4      375.24      385.42      6.94 o 
  -2   2   4      948.32      961.24     12.42 o 
  -1   2   4        9.64       14.54      0.89 o 
   0   2   4     5337.85     4943.46     69.25 o 
   1   2   4      401.63      396.39      6.37 o 
   2   2   4      784.41      712.35     10.45 o 
   3   2   4      487.54      518.99      9.14 o 
   4   2   4      111.11      125.80      3.82 o 
   5   2   4       34.85       31.45      2.14 o 
   6   2   4       17.91       18.40      1.96 o 
   7   2   4        3.85        4.12      1.16 o 
   8   2   4        0.42        0.64      0.83 o 
  -8   3   4       59.77       57.51      2.69 o 
  -7   3   4      179.88      190.76      5.38 o 
  -6   3   4       70.88       78.10      3.29 o 
  -5   3   4        1.86        1.76      0.87 o 
  -4   3   4      102.71      100.91      3.16 o 
  -3   3   4      363.54      356.06      6.91 o 
  -2   3   4      216.88      259.83      5.22 o 
  -1   3   4     2139.66     2040.11     23.50 o 
   0   3   4      786.56      873.60     10.01 o 
   1   3   4      264.21      250.74      5.08 o 
   2   3   4     1581.75     1574.35     19.90 o 
   3   3   4       34.65       36.47      1.96 o 
   4   3   4      410.31      418.96      9.05 o 
   5   3   4       26.77       29.10      2.17 o 
   6   3   4        2.48        2.24      1.22 o 
   7   3   4        0.00       -0.79      1.18 o 
   8   3   4        7.60        6.86      1.06 o 
  -8   4   4        4.57        4.46      1.00 o 
  -7   4   4        1.70        2.51      1.08 o 
  -6   4   4       36.38       35.83      2.32 o 
  -5   4   4      708.27      698.80     12.88 o 
  -4   4   4       50.40       46.80      2.27 o 
  -3   4   4      412.58      374.37      7.54 o 
  -2   4   4     1650.28     1860.91     22.88 o 
  -1   4   4     1040.36     1152.74     15.22 o 
   0   4   4     1410.51     1614.49     14.09 o 
   1   4   4        0.13       -0.65      0.90 o 
   2   4   4      699.51      761.02     11.95 o 
   3   4   4       82.02       91.77      3.16 o 
   4   4   4       72.94       64.47      2.87 o 
   5   4   4        1.28        8.35      1.42 o 
   6   4   4       77.98       86.46      3.57 o 
   7   4   4       84.59       83.36      3.20 o 
  -8   5   4       19.38       20.93      1.49 o 
  -7   5   4       77.45       95.27      3.52 o 
  -6   5   4       64.61       53.49      2.83 o 
  -5   5   4      167.93      152.11      4.58 o 
  -4   5   4       68.42       59.43      2.68 o 
  -3   5   4      356.47      378.94      8.12 o 
  -2   5   4       27.87       36.45      1.79 o 
  -1   5   4     1000.53     1017.73     14.59 o 
   0   5   4     1051.04     1154.62     17.10 o 
   1   5   4       13.38       17.98      1.40 o 
   2   5   4       29.47       21.21      1.50 o 
   3   5   4       50.61       47.63      2.46 o 
   4   5   4       38.34       52.74      2.81 o 
   5   5   4        3.85        0.19      1.79 o 
   6   5   4        3.05        2.44      1.08 o 
   7   5   4        0.51        0.77      1.21 o 
  -8   6   4        2.78        3.41      1.36 o 
  -7   6   4       18.05       21.43      1.79 o 
  -6   6   4        7.93        6.44      1.39 o 
  -5   6   4      177.76      165.15      5.01 o 
  -4   6   4      143.40      138.33      4.36 o 
  -3   6   4       14.13       13.81      1.40 o 
  -2   6   4      381.19      367.82      8.13 o 
  -1   6   4        7.98        9.95      1.17 o 
   0   6   4      212.10      204.11      6.04 o 
   1   6   4       71.44       96.77      3.27 o 
   2   6   4      192.64      183.53      5.75 o 
   3   6   4       43.03       48.71      2.52 o 
   4   6   4        5.25        5.43      1.40 o 
   5   6   4       63.50       56.09      2.96 o 
   6   6   4      109.48      103.77      3.71 o 
   7   6   4       64.69       76.51      2.58 o 
  -7   7   4        0.51        1.15      1.07 o 
  -6   7   4      155.93      150.77      4.54 o 
  -5   7   4      482.86      448.90     10.42 o 
  -4   7   4        0.07       -1.61      1.61 o 
  -3   7   4       54.38       54.75      2.78 o 
  -2   7   4        2.87        2.83      1.04 o 
  -1   7   4      419.26      391.70      8.88 o 
   0   7   4        7.96        9.54      1.40 o 
   1   7   4      136.23      121.72      3.94 o 
   2   7   4      335.30      330.49      8.37 o 
   3   7   4     1025.96      996.40     16.97 o 
   4   7   4      133.88      141.22      4.65 o 
   5   7   4       37.78       40.89      2.44 o 
   6   7   4        2.92        4.24      0.95 o 
  -7   8   4        0.51        0.44      1.66 o 
  -6   8   4      278.15      285.50      7.21 o 
  -5   8   4       98.41      102.80      3.76 o 
  -4   8   4       12.21       10.69      1.60 o 
  -3   8   4       13.20       11.44      1.62 o 
  -2   8   4      159.43      163.30      4.81 o 
  -1   8   4      344.77      354.81      8.80 o 
   0   8   4      169.71      165.38      3.44 o 
   1   8   4      120.34      103.44      3.87 o 
   2   8   4      359.47      354.22      9.09 o 
   3   8   4       20.10       20.73      1.96 o 
   4   8   4        5.64        3.89      1.31 o 
   5   8   4      114.71      118.43      3.80 o 
   6   8   4        8.23       12.73      1.24 o 
  -6   9   4      155.45      167.83      4.78 o 
  -5   9   4        1.57        1.75      1.11 o 
  -4   9   4       19.79       20.22      1.86 o 
  -3   9   4       47.29       51.63      2.75 o 
  -2   9   4        6.74        6.36      1.35 o 
  -1   9   4      275.64      279.63      7.87 o 
   0   9   4       11.71       13.88      1.18 o 
   1   9   4      223.87      212.31      5.71 o 
   2   9   4        6.20        5.17      1.21 o 
   3   9   4        2.30        3.14      1.22 o 
   4   9   4       10.14       11.38      1.37 o 
   5   9   4        8.09        3.80      1.12 o 
  -5  10   4        1.39        2.44      0.90 o 
  -4  10   4       53.13       57.38      2.58 o 
  -3  10   4        0.18        1.60      0.89 o 
  -2  10   4      101.01      100.11      3.77 o 
  -1  10   4      189.70      188.64      5.29 o 
   0  10   4      229.60      235.18      4.99 o 
   1  10   4        3.61        4.52      1.15 o 
   2  10   4       68.42       77.45      3.10 o 
   3  10   4        0.03        0.43      1.24 o 
   4  10   4        1.59        1.26      0.83 o 
  -4  11   4       27.47       34.74      1.72 o 
  -3  11   4       24.76       26.13      1.66 o 
  -2  11   4       11.15        4.62      1.12 o 
  -1  11   4       86.09       81.46      3.11 o 
   0  11   4       92.23       90.63      2.58 o 
   1  11   4       76.32       69.91      2.82 o 
   2  11   4       19.68       22.05      1.58 o 
   3  11   4        0.00        0.39      0.88 o 
  -2  12   4       43.40       48.14      1.87 o 
  -1  12   4       58.98       60.81      2.28 o 
   0  12   4       11.49       12.99      0.77 o 
   1  12   4        8.81       16.28      1.20 o 
  -9   1   5       23.76       27.98      1.69 o 
  -8   1   5        0.22        0.00      1.14 o 
  -7   1   5       33.81       34.49      2.43 o 
  -6   1   5        1.99        2.77      1.06 o 
  -5   1   5       79.34       70.50      2.78 o 
  -4   1   5      897.69      935.21     13.78 o 
  -3   1   5     4288.18     4334.80     47.25 o 
  -2   1   5      389.18      373.19      6.10 o 
  -1   1   5     1700.09     1560.54     17.95 o 
   0   1   5     1307.64     1311.03     10.92 o 
   1   1   5     5769.21     5395.33    111.38 o 
   2   1   5      110.15       92.73      2.51 o 
   3   1   5       60.89       61.04      2.30 o 
   4   1   5        2.75        1.72      1.12 o 
   5   1   5       39.36       37.01      2.33 o 
   6   1   5        9.17        9.75      1.41 o 
   7   1   5        5.91        6.40      1.32 o 
   8   1   5        6.39        7.26      1.06 o 
  -9   2   5       30.24       33.15      1.71 o 
  -8   2   5      183.53      185.64      5.04 o 
  -7   2   5       55.75       59.44      2.96 o 
  -6   2   5      248.15      237.58      6.98 o 
  -5   2   5       67.87       68.20      2.81 o 
  -4   2   5      949.71     1027.93     15.02 o 
  -3   2   5       49.69       73.15      2.29 o 
  -2   2   5      850.39      827.11     11.24 o 
  -1   2   5        9.90        6.53      0.71 o 
   0   2   5      484.32      532.02      5.50 o 
   1   2   5      938.34      896.75     12.01 o 
   2   2   5     2182.64     2116.45     25.30 o 
   3   2   5     1705.13     1704.49     22.19 o 
   4   2   5      277.90      287.44      7.22 o 
   5   2   5       34.19       29.43      2.16 o 
   6   2   5        0.27        0.75      1.09 o 
   7   2   5        3.10        0.79      1.38 o 
   8   2   5        3.04        2.22      0.88 o 
  -9   3   5        2.36        1.23      0.68 o 
  -8   3   5        7.36        9.04      1.26 o 
  -7   3   5      110.75      116.43      4.23 o 
  -6   3   5       77.53       66.26      3.11 o 
  -5   3   5        6.36        5.22      1.04 o 
  -4   3   5       13.71       16.39      1.40 o 
  -3   3   5      470.91      462.61      8.30 o 
  -2   3   5     1795.34     1706.56     20.81 o 
  -1   3   5     1912.29     1958.83     22.97 o 
   0   3   5      100.93       85.25      2.40 o 
   1   3   5      652.22      643.08      9.77 o 
   2   3   5     7204.36     7366.25     78.62 o 
   3   3   5        0.30        4.61      1.07 o 
   4   3   5       98.90      111.88      3.73 o 
   5   3   5        3.60        4.14      1.14 o 
   6   3   5        0.01       -0.74      1.22 o 
   7   3   5       11.07       15.26      1.44 o 
  -8   4   5        1.77        4.02      1.01 o 
  -7   4   5        0.62        1.91      0.86 o 
  -6   4   5       24.86       24.20      2.02 o 
  -5   4   5       72.46       71.70      3.02 o 
  -4   4   5       19.95       21.01      1.66 o 
  -3   4   5       16.91       13.59      1.29 o 
  -2   4   5      512.86      506.12      8.76 o 
  -1   4   5       15.16       14.05      1.14 o 
   0   4   5      293.17      338.35      4.64 o 
   1   4   5       85.47       93.57      2.75 o 
   2   4   5      762.41      776.29     12.38 o 
   3   4   5      464.44      415.90      8.86 o 
   4   4   5        0.11       -0.51      1.28 o 
   5   4   5       24.47       26.88      2.02 o 
   6   4   5        0.64       -1.57      1.57 o 
   7   4   5        2.04        1.53      0.69 o 
  -8   5   5       23.34       20.49      1.57 o 
  -7   5   5        1.91        2.69      0.95 o 
  -6   5   5       55.79       49.70      2.77 o 
  -5   5   5      200.89      187.44      5.17 o 
  -4   5   5      123.07      124.22      3.93 o 
  -3   5   5       19.52       17.57      1.54 o 
  -2   5   5      345.15      360.20      7.59 o 
  -1   5   5      477.17      486.75      8.88 o 
   0   5   5      162.21      230.56      3.99 o 
   1   5   5        1.00        1.86      0.74 o 
   2   5   5        2.55        0.55      1.15 o 
   3   5   5      153.90      152.27      4.45 o 
   4   5   5       83.48       86.94      3.48 o 
   5   5   5      112.68      111.04      4.04 o 
   6   5   5       30.53       30.94      2.07 o 
   7   5   5        7.61       11.20      1.21 o 
  -8   6   5        7.20        6.20      1.12 o 
  -7   6   5       30.98       31.50      1.96 o 
  -6   6   5        3.70        2.42      1.09 o 
  -5   6   5      142.25      105.08      3.93 o 
  -4   6   5      181.20      166.20      4.84 o 
  -3   6   5       13.52        9.87      1.28 o 
  -2   6   5      216.29      194.37      5.76 o 
  -1   6   5      227.25      261.38      6.57 o 
   0   6   5      183.48      157.45      2.97 o 
   1   6   5       19.16       21.43      1.56 o 
   2   6   5       21.19       22.06      1.84 o 
   3   6   5       88.80       86.78      3.60 o 
   4   6   5      938.47      901.77     15.99 o 
   5   6   5       41.90       36.61      2.31 o 
   6   6   5        3.21        3.56      1.06 o 
   7   6   5       11.77       10.88      1.08 o 
  -7   7   5       47.53       48.65      2.34 o 
  -6   7   5        1.62        0.17      1.23 o 
  -5   7   5      364.77      309.64      8.38 o 
  -4   7   5       19.43       15.10      1.81 o 
  -3   7   5      413.47      427.58      9.75 o 
  -2   7   5       12.45       15.52      1.50 o 
  -1   7   5        0.10        1.07      0.90 o 
   0   7   5       34.41       31.70      1.47 o 
   1   7   5      141.91      129.78      4.11 o 
   2   7   5       51.44       48.95      2.63 o 
   3   7   5      190.24      183.98      5.24 o 
   4   7   5        2.36        2.60      1.19 o 
   5   7   5      113.49      108.88      3.81 o 
   6   7   5        7.21        6.63      1.08 o 
  -7   8   5       29.79       25.40      1.75 o 
  -6   8   5       24.99       24.79      1.78 o 
  -5   8   5      271.12      269.97      7.52 o 
  -4   8   5       43.62       45.46      2.69 o 
  -3   8   5        0.01        0.25      1.11 o 
  -2   8   5        3.70        3.67      1.12 o 
  -1   8   5      103.82       89.28      3.58 o 
   0   8   5      465.09      495.18      7.64 o 
   1   8   5      105.09      109.57      3.95 o 
   2   8   5      267.00      256.21      7.50 o 
   3   8   5       23.52       26.50      2.05 o 
   4   8   5       49.52       47.04      2.60 o 
   5   8   5        3.04        7.28      1.09 o 
   6   8   5        3.10        3.50      0.85 o 
  -6   9   5      139.77      143.97      4.29 o 
  -5   9   5       56.66       59.11      2.65 o 
  -4   9   5        4.74        7.91      1.23 o 
  -3   9   5        2.61        0.55      1.30 o 
  -2   9   5       30.94       28.73      2.01 o 
  -1   9   5      396.86      379.18      9.38 o 
   0   9   5      104.90       95.73      5.23 o 
   1   9   5      158.31      156.31      4.85 o 
   2   9   5       11.82       11.17      1.59 o 
   3   9   5       18.41       19.71      1.78 o 
   4   9   5       97.94       92.86      3.31 o 
   5   9   5        0.86        1.81      0.83 o 
  -5  10   5        2.30        3.89      0.91 o 
  -4  10   5        2.64        2.99      0.90 o 
  -3  10   5       11.02       10.39      1.51 o 
  -2  10   5       44.91       46.51      2.64 o 
  -1  10   5      289.58      288.22      7.90 o 
   0  10   5      182.24      178.62      3.60 o 
   1  10   5       86.19       86.41      3.37 o 
   2  10   5        0.92        3.14      1.03 o 
   3  10   5        0.00       -0.40      0.96 o 
   4  10   5        0.54       -0.40      0.97 o 
  -4  11   5        0.26       -0.87      0.87 o 
  -3  11   5        9.80        9.89      1.14 o 
  -2  11   5        0.17        0.39      1.04 o 
  -1  11   5       40.59       40.44      2.24 o 
   0  11   5      108.99      114.92      2.58 o 
   1  11   5       52.83       54.29      2.45 o 
   2  11   5        2.78        4.34      0.94 o 
   3  11   5       17.16       17.74      1.31 o 
  -1  12   5       16.47       20.57      1.33 o 
   0  12   5        1.41        1.61      0.50 o 
  -9   0   6        1.29        0.32      0.99 o 
  -8   0   6        3.38        4.85      1.16 o 
  -7   0   6      480.06      531.21     11.48 o 
  -6   0   6        4.34        5.32      1.01 o 
  -5   0   6       59.83       69.31      2.82 o 
  -4   0   6      676.56      713.76     11.45 o 
  -3   0   6      518.87      470.98      7.94 o 
  -2   0   6      426.01      380.50      6.32 o 
  -1   0   6       97.10       95.13      2.61 o 
   0   0   6       48.86       55.05      2.32 o 
   1   0   6        4.80        4.45      0.69 o 
   2   0   6      103.24      109.55      2.88 o 
   3   0   6       11.25       12.35      1.22 o 
   4   0   6       35.83       35.86      2.04 o 
   5   0   6       62.11       57.45      2.96 o 
   6   0   6        1.02        0.99      1.11 o 
   7   0   6       12.36       12.38      1.34 o 
   8   0   6       12.71       14.67      1.20 o 
  -9   1   6        0.01       -0.41      1.02 o 
  -8   1   6      177.19      169.97      4.79 o 
  -7   1   6      164.46      160.11      4.90 o 
  -6   1   6      381.45      411.12      9.62 o 
  -5   1   6      155.33      164.42      4.43 o 
  -4   1   6      749.82      934.64     13.93 o 
  -3   1   6      244.78      262.48      5.54 o 
  -2   1   6      373.47      384.04      6.45 o 
  -1   1   6     4935.95     4637.55     49.27 o 
   0   1   6      461.48      427.11      7.87 o 
   1   1   6     1089.90     1024.06     13.43 o 
   2   1   6      124.98      103.14      2.79 o 
   3   1   6      124.10      128.67      3.58 o 
   4   1   6      489.49      499.99     10.19 o 
   5   1   6        0.12        1.20      1.05 o 
   6   1   6      257.16      231.00      7.26 o 
   7   1   6        0.02       -0.76      1.12 o 
   8   1   6       43.94       49.75      1.98 o 
  -9   2   6        1.72        2.11      0.75 o 
  -8   2   6       23.91       21.62      1.72 o 
  -7   2   6      246.99      231.29      7.22 o 
  -6   2   6      610.06      593.74     11.98 o 
  -5   2   6       92.26       89.56      3.23 o 
  -4   2   6      215.45      243.32      6.00 o 
  -3   2   6      626.98      663.69     10.37 o 
  -2   2   6       73.33       61.39      1.96 o 
  -1   2   6      977.21      985.71     12.83 o 
   0   2   6      178.78      199.21      3.02 o 
   1   2   6     4610.45     4608.05     49.96 o 
   2   2   6     1030.90     1025.33     14.48 o 
   3   2   6       69.66       56.94      2.45 o 
   4   2   6      162.01      152.92      4.42 o 
   5   2   6       14.09       14.03      1.70 o 
   6   2   6      110.77      106.31      3.99 o 
   7   2   6        0.15        0.00      1.19 o 
  -9   3   6       16.45       14.36      1.18 o 
  -8   3   6        0.23        1.00      0.76 o 
  -7   3   6      179.13      183.58      5.32 o 
  -6   3   6       87.24       90.55      3.61 o 
  -5   3   6       41.24       40.00      2.31 o 
  -4   3   6      603.27      599.03     10.72 o 
  -3   3   6      236.42      268.25      6.04 o 
  -2   3   6       37.38       34.65      1.63 o 
  -1   3   6       14.09       26.51      1.35 o 
   0   3   6     2470.99     2482.14     20.26 o 
   1   3   6     1055.92     1107.17     15.04 o 
   2   3   6      530.75      493.95      8.99 o 
   3   3   6       47.16       52.43      2.47 o 
   4   3   6      120.86      128.46      4.09 o 
   5   3   6       69.48       63.51      3.03 o 
   6   3   6       32.17       33.63      2.27 o 
   7   3   6        2.99        2.45      0.87 o 
  -8   4   6       15.90       18.45      1.52 o 
  -7   4   6        5.42        4.88      1.12 o 
  -6   4   6      477.94      439.56     10.18 o 
  -5   4   6       62.91       61.74      2.89 o 
  -4   4   6       76.00       87.51      3.13 o 
  -3   4   6      127.88      105.11      3.16 o 
  -2   4   6     1836.29     1951.96     24.29 o 
  -1   4   6      475.51      444.87      8.02 o 
   0   4   6        0.04        2.56      0.73 o 
   1   4   6      252.85      242.91      5.78 o 
   2   4   6      448.10      474.55      9.15 o 
   3   4   6      540.45      539.16     10.59 o 
   4   4   6       70.35       73.32      3.16 o 
   5   4   6       52.38       55.18      2.89 o 
   6   4   6       20.43       23.98      2.05 o 
   7   4   6       17.14       18.01      1.38 o 
  -8   5   6        8.96        8.42      1.28 o 
  -7   5   6       50.46       50.26      2.64 o 
  -6   5   6       92.32       87.15      3.66 o 
  -5   5   6      136.88      137.21      4.44 o 
  -4   5   6       37.35       31.27      2.06 o 
  -3   5   6       48.13       57.72      2.51 o 
  -2   5   6      208.14      234.46      6.01 o 
  -1   5   6     1936.44     1947.26     24.75 o 
   0   5   6       44.87       54.07      1.59 o 
   1   5   6       28.93       36.98      2.00 o 
   2   5   6      435.57      475.98      9.66 o 
   3   5   6      136.41      136.23      4.23 o 
   4   5   6       91.97       92.16      3.61 o 
   5   5   6       30.75       28.03      2.22 o 
   6   5   6        2.36        1.47      1.16 o 
   7   5   6       36.43       38.93      1.92 o 
  -8   6   6        0.37       -0.27      0.96 o 
  -7   6   6        0.40        0.15      1.04 o 
  -6   6   6       45.92       58.81      2.90 o 
  -5   6   6      647.34      576.81     12.05 o 
  -4   6   6      352.41      371.24      9.00 o 
  -3   6   6       15.51       15.70      1.66 o 
  -2   6   6      101.11      114.23      3.68 o 
  -1   6   6      404.27      393.64      8.53 o 
   0   6   6      417.13      443.41      6.49 o 
   1   6   6      365.24      343.02      8.05 o 
   2   6   6      217.46      211.26      6.38 o 
   3   6   6     1497.92     1501.46     22.38 o 
   4   6   6      379.73      364.12      9.10 o 
   5   6   6        0.39        1.87      0.98 o 
   6   6   6        0.43        0.14      0.96 o 
  -7   7   6       72.55       62.42      2.58 o 
  -6   7   6       25.92       25.14      1.88 o 
  -5   7   6       62.79       66.79      3.28 o 
  -4   7   6      343.90      352.04      9.03 o 
  -3   7   6       68.69       62.08      3.01 o 
  -2   7   6       31.37       25.87      2.00 o 
  -1   7   6        0.15       -0.33      1.19 o 
   0   7   6      112.17       97.91      4.59 o 
   1   7   6        8.19        4.37      1.24 o 
   2   7   6       44.16       45.31      2.63 o 
   3   7   6      170.02      168.38      5.04 o 
   4   7   6       14.56       11.05      1.50 o 
   5   7   6       21.22       26.45      1.83 o 
   6   7   6        0.31        0.11      1.22 o 
  -7   8   6        2.47        2.37      1.22 o 
  -6   8   6        0.00        2.38      0.91 o 
  -5   8   6        9.00        9.06      1.45 o 
  -4   8   6      255.68      249.32      7.47 o 
  -3   8   6       26.13       26.10      2.15 o 
  -2   8   6        0.05        0.92      1.09 o 
  -1   8   6       50.44       46.91      2.73 o 
   0   8   6      277.17      277.01      6.97 o 
   1   8   6        8.48       11.16      1.58 o 
   2   8   6       13.16       11.01      1.65 o 
   3   8   6        0.13        1.22      1.06 o 
   4   8   6      132.80      121.95      4.07 o 
   5   8   6        9.21        8.27      1.23 o 
  -6   9   6       11.75       15.35      1.23 o 
  -5   9   6        8.29       10.49      1.48 o 
  -4   9   6        4.22        3.67      1.11 o 
  -3   9   6        2.63        1.44      1.18 o 
  -2   9   6       18.15       17.17      1.88 o 
  -1   9   6       19.72       15.18      1.77 o 
   0   9   6        0.01        0.13      0.94 o 
   1   9   6        7.81        9.12      1.43 o 
   2   9   6       21.62       16.85      1.77 o 
   3   9   6       70.52       72.11      3.09 o 
   4   9   6      127.87      132.91      3.80 o 
   5   9   6       25.60       22.24      1.42 o 
  -5  10   6        0.01       -0.79      0.79 o 
  -4  10   6        3.15        2.72      1.04 o 
  -3  10   6        6.59        7.87      1.20 o 
  -2  10   6      109.27      100.76      3.69 o 
  -1  10   6       63.24       54.63      2.85 o 
   0  10   6      363.66      371.63      6.52 o 
   1  10   6        0.42        1.09      0.83 o 
   2  10   6       88.85       94.48      3.38 o 
   3  10   6        1.87        2.33      0.83 o 
   4  10   6        1.02        3.12      0.85 o 
  -4  11   6       32.74       36.55      1.67 o 
  -3  11   6        0.78        2.12      0.82 o 
  -2  11   6       58.23       55.46      2.42 o 
  -1  11   6        0.01       -1.09      1.09 o 
   0  11   6       10.99       12.94      0.99 o 
   1  11   6       25.80       31.65      1.85 o 
   2  11   6        0.46       -0.31      0.90 o 
  -9   1   7        0.53        1.15      0.81 o 
  -8   1   7       37.46       38.38      2.39 o 
  -7   1   7      581.09      592.29     12.23 o 
  -6   1   7      768.70      788.32     14.29 o 
  -5   1   7       29.47       22.89      1.76 o 
  -4   1   7        4.27        8.56      1.10 o 
  -3   1   7      161.86      202.53      4.91 o 
  -2   1   7       41.62       38.62      1.61 o 
  -1   1   7      865.93      736.59     10.31 o 
   0   1   7      832.18      749.45     20.68 o 
   1   1   7     1063.51     1052.60     14.17 o 
   2   1   7      404.73      395.99      7.62 o 
   3   1   7       80.20       79.76      2.86 o 
   4   1   7       29.33       34.61      2.21 o 
   5   1   7      182.13      192.50      5.40 o 
   6   1   7       48.95       44.85      2.68 o 
   7   1   7        2.74        1.29      0.99 o 
  -9   2   7        1.12        0.85      1.02 o 
  -8   2   7        8.24        9.95      1.38 o 
  -7   2   7      136.18      136.19      4.44 o 
  -6   2   7       71.42       65.75      3.15 o 
  -5   2   7       43.86       47.37      2.37 o 
  -4   2   7      551.86      545.10      9.96 o 
  -3   2   7        0.29        2.78      0.76 o 
  -2   2   7      176.30      168.00      4.22 o 
  -1   2   7      919.21      767.28     10.92 o 
   0   2   7      333.17      336.50      5.72 o 
   1   2   7        0.18        1.90      0.72 o 
   2   2   7      509.30      421.27      8.11 o 
   3   2   7     1288.75     1243.21     18.16 o 
   4   2   7      310.18      289.89      7.76 o 
   5   2   7        2.13        1.49      1.06 o 
   6   2   7        5.78        5.34      1.18 o 
   7   2   7        0.06        0.53      0.95 o 
  -9   3   7        2.59        3.84      0.86 o 
  -8   3   7        0.12        1.48      0.86 o 
  -7   3   7        2.85        1.10      1.22 o 
  -6   3   7      149.85      143.68      4.50 o 
  -5   3   7       66.15       70.90      2.97 o 
  -4   3   7       93.60      111.16      3.49 o 
  -3   3   7      144.95      111.44      3.20 o 
  -2   3   7      815.02      832.63     12.30 o 
  -1   3   7      182.73      147.32      4.02 o 
   0   3   7     2416.98     2454.20     57.34 o 
   1   3   7       57.28       91.26      2.79 o 
   2   3   7     1524.39     1468.38     19.97 o 
   3   3   7      474.58      407.04      8.87 o 
   4   3   7       71.46       68.51      3.09 o 
   5   3   7        0.75       -1.13      1.59 o 
   6   3   7       49.65       47.66      2.71 o 
   7   3   7        3.18        2.26      0.92 o 
  -8   4   7       97.67       94.13      3.21 o 
  -7   4   7        2.66        0.71      0.91 o 
  -6   4   7       28.72       24.55      2.10 o 
  -5   4   7       80.66       73.70      3.21 o 
  -4   4   7       79.30       98.01      3.41 o 
  -3   4   7       33.67       48.13      2.23 o 
  -2   4   7      352.93      318.71      6.92 o 
  -1   4   7      188.10      215.29      5.34 o 
   0   4   7      395.93      473.06      7.73 o 
   1   4   7      821.33      835.13     13.09 o 
   2   4   7        1.61        1.84      1.07 o 
   3   4   7      986.85      927.85     15.47 o 
   4   4   7        0.31        1.82      1.24 o 
   5   4   7      307.59      321.18      8.66 o 
   6   4   7       28.06       31.21      2.14 o 
   7   4   7        4.01        3.51      0.98 o 
  -8   5   7        2.66        3.29      0.86 o 
  -7   5   7       58.28       53.68      2.64 o 
  -6   5   7      128.21      110.99      4.02 o 
  -5   5   7       61.97       64.00      3.01 o 
  -4   5   7       59.89       56.50      2.78 o 
  -3   5   7      407.04      444.15      9.28 o 
  -2   5   7       53.62       38.09      2.00 o 
  -1   5   7       90.85       97.76      3.13 o 
   0   5   7      197.28      184.96      3.75 o 
   1   5   7        2.05        2.32      0.61 o 
   2   5   7       40.93       36.64      2.06 o 
   3   5   7      555.11      521.00     10.96 o 
   4   5   7       14.43       14.08      1.91 o 
   5   5   7        0.95        2.05      1.10 o 
   6   5   7       98.56       92.69      3.37 o 
   7   5   7        4.73        2.12      0.80 o 
  -8   6   7       39.99       41.24      1.91 o 
  -7   6   7        4.78        6.71      1.20 o 
  -6   6   7       36.95       27.69      2.18 o 
  -5   6   7      130.79      117.22      4.19 o 
  -4   6   7       22.06       26.04      2.25 o 
  -3   6   7       35.84       43.69      2.37 o 
  -2   6   7       53.31       43.05      2.27 o 
  -1   6   7       89.09       79.95      3.03 o 
   0   6   7      198.69      190.72      4.12 o 
   1   6   7       66.16       62.66      2.81 o 
   2   6   7      142.82      136.84      4.26 o 
   3   6   7      680.35      690.95     13.40 o 
   4   6   7       70.71       77.45      3.49 o 
   5   6   7      106.24      103.38      3.81 o 
   6   6   7        5.52        5.63      1.19 o 
  -7   7   7       22.87       21.83      1.62 o 
  -6   7   7       13.90       12.19      1.45 o 
  -5   7   7      567.94      587.24     12.20 o 
  -4   7   7       78.17       85.42      3.58 o 
  -3   7   7      215.41      198.03      5.41 o 
  -2   7   7        0.04        1.86      0.79 o 
  -1   7   7       76.30       76.37      3.23 o 
   0   7   7      102.20       92.68      3.62 o 
   1   7   7      111.43      118.61      4.11 o 
   2   7   7        2.53        0.99      1.02 o 
   3   7   7       60.94       43.35      2.58 o 
   4   7   7        0.86        1.41      0.96 o 
   5   7   7       83.03       83.29      3.14 o 
   6   7   7        6.49        5.72      0.99 o 
  -7   8   7        0.43        2.00      1.06 o 
  -6   8   7        4.73        2.58      1.02 o 
  -5   8   7      319.82      301.21      7.96 o 
  -4   8   7      494.91      447.63     10.23 o 
  -3   8   7       99.70       92.91      3.80 o 
  -2   8   7       17.01       20.51      1.85 o 
  -1   8   7        4.06        8.64      1.50 o 
   0   8   7       59.25       48.24      1.92 o 
   1   8   7       53.79       45.35      2.66 o 
   2   8   7       49.39       45.54      2.63 o 
   3   8   7        3.31        1.07      1.31 o 
   4   8   7       39.88       37.47      2.22 o 
   5   8   7        0.54        0.11      1.00 o 
  -6   9   7        0.00        0.57      0.84 o 
  -5   9   7        1.35        1.91      0.82 o 
  -4   9   7        0.44        0.16      1.14 o 
  -3   9   7        2.28        1.42      1.46 o 
  -2   9   7       19.28       16.85      1.78 o 
  -1   9   7        0.43        0.55      1.32 o 
   0   9   7      164.43      161.73      4.39 o 
   1   9   7       18.85       21.04      1.95 o 
   2   9   7        1.91        3.21      1.08 o 
   3   9   7        9.40       12.29      1.44 o 
   4   9   7        2.69        2.63      0.77 o 
  -5  10   7       17.70       22.97      1.49 o 
  -4  10   7       31.57       32.41      1.85 o 
  -3  10   7        9.99        7.88      1.42 o 
  -2  10   7        7.35        7.46      1.27 o 
  -1  10   7        3.45        6.14      1.30 o 
   0  10   7       51.53       54.54      1.93 o 
   1  10   7        7.72        6.95      1.37 o 
   2  10   7       23.36       23.06      1.72 o 
   3  10   7        0.64        0.00      1.11 o 
  -3  11   7        0.03        0.10      0.91 o 
  -2  11   7       10.32        8.42      1.17 o 
  -1  11   7        1.44        1.41      0.88 o 
   0  11   7      101.15      102.78      2.29 o 
   1  11   7      205.22      209.70      5.61 o 
   2  11   7       62.86       67.60      2.39 o 
  -9   0   8       11.69       10.66      1.18 o 
  -8   0   8      114.34      112.58      3.82 o 
  -7   0   8      906.14      876.33     15.69 o 
  -6   0   8       37.95       36.44      2.37 o 
  -5   0   8        0.03        0.15      1.13 o 
  -4   0   8      650.94      671.78     11.38 o 
  -3   0   8     6136.06     6383.99     68.70 o 
  -2   0   8     2954.12     3037.80     34.40 o 
  -1   0   8     1388.28     1357.47     17.10 o 
   0   0   8      309.01      301.35      4.15 o 
   1   0   8      377.00      393.70      7.32 o 
   2   0   8     1082.66     1180.74     16.66 o 
   3   0   8      949.83      931.02     14.87 o 
   4   0   8       81.50       91.98      3.51 o 
   5   0   8      249.75      240.86      7.40 o 
   6   0   8       24.59       24.26      1.92 o 
   7   0   8       21.06       26.17      1.65 o 
  -9   1   8       10.29       11.73      1.20 o 
  -8   1   8       11.07       11.91      1.45 o 
  -7   1   8        3.02        3.60      1.28 o 
  -6   1   8       74.67       82.12      3.42 o 
  -5   1   8       23.22       24.60      1.79 o 
  -4   1   8      231.41      214.29      5.70 o 
  -3   1   8      166.67      186.08      4.84 o 
  -2   1   8      768.20      775.61     11.36 o 
  -1   1   8      700.66      781.51     11.19 o 
   0   1   8      194.81      237.37      3.63 o 
   1   1   8      432.52      409.46      7.58 o 
   2   1   8        8.24        4.40      0.95 o 
   3   1   8       76.57       81.58      3.06 o 
   4   1   8      566.62      555.68     11.40 o 
   5   1   8       43.64       49.12      2.74 o 
   6   1   8        6.68        5.65      1.36 o 
   7   1   8       22.31       17.09      1.58 o 
  -9   2   8        0.10        0.37      0.83 o 
  -8   2   8        7.11        6.79      1.21 o 
  -7   2   8      193.78      187.41      5.33 o 
  -6   2   8      203.38      181.88      5.15 o 
  -5   2   8       45.90       35.30      2.10 o 
  -4   2   8        8.53        7.50      1.09 o 
  -3   2   8       24.83       31.62      1.73 o 
  -2   2   8      613.34      568.67      9.34 o 
  -1   2   8      123.02      117.85      3.54 o 
   0   2   8        2.41        2.10      0.98 o 
   1   2   8       37.04       29.72      1.60 o 
   2   2   8      921.71      966.30     14.67 o 
   3   2   8        1.10        2.81      1.12 o 
   4   2   8        0.19        4.45      1.33 o 
   5   2   8        8.27       10.38      1.30 o 
   6   2   8        7.58        9.90      1.45 o 
   7   2   8       40.45       40.23      2.06 o 
  -8   3   8        0.13        1.45      0.84 o 
  -7   3   8       12.71       12.96      1.57 o 
  -6   3   8      450.14      432.21     10.16 o 
  -5   3   8        7.48       14.69      1.60 o 
  -4   3   8        6.19        4.94      0.95 o 
  -3   3   8      368.85      401.61      8.08 o 
  -2   3   8     1593.51     1635.77     21.06 o 
  -1   3   8      386.92      441.81      8.05 o 
   0   3   8        0.25        1.60      0.58 o 
   1   3   8       16.92       24.57      1.47 o 
   2   3   8     1705.41     1693.78     22.75 o 
   3   3   8      899.99      863.15     14.66 o 
   4   3   8       13.69       14.24      1.72 o 
   5   3   8       13.41       14.18      1.62 o 
   6   3   8        2.95        1.29      1.44 o 
   7   3   8       18.83       15.65      1.24 o 
  -8   4   8       60.26       60.67      2.57 o 
  -7   4   8        0.15        1.28      0.89 o 
  -6   4   8        3.76        2.50      1.12 o 
  -5   4   8        7.01        6.22      1.25 o 
  -4   4   8        8.86        9.65      1.34 o 
  -3   4   8      125.81      123.77      3.66 o 
  -2   4   8      796.17      927.99     14.20 o 
  -1   4   8        7.66        5.39      0.93 o 
   0   4   8      165.81      189.58      5.09 o 
   1   4   8       55.94       65.94      2.62 o 
   2   4   8      331.01      328.60      7.81 o 
   3   4   8       66.01       71.98      3.14 o 
   4   4   8      553.26      544.08     11.65 o 
   5   4   8      273.50      290.68      8.07 o 
   6   4   8        9.07       11.30      1.33 o 
   7   4   8        3.75        6.27      0.84 o 
  -8   5   8       64.33       57.16      2.27 o 
  -7   5   8       91.50      102.74      3.64 o 
  -6   5   8      170.22      170.99      5.11 o 
  -5   5   8      333.15      313.11      8.40 o 
  -4   5   8      291.54      272.38      7.40 o 
  -3   5   8       54.74       40.45      2.28 o 
  -2   5   8       26.94       32.38      1.99 o 
  -1   5   8        0.17        0.82      1.11 o 
   0   5   8       24.15       25.20      1.47 o 
   1   5   8       68.32       67.25      2.79 o 
   2   5   8      159.08      157.66      4.53 o 
   3   5   8      437.64      399.86      9.54 o 
   4   5   8     1153.88     1111.33     18.41 o 
   5   5   8      217.43      221.71      6.70 o 
   6   5   8        1.57        3.48      0.92 o 
  -8   6   8        0.01       -0.34      0.96 o 
  -7   6   8      130.79      125.41      3.87 o 
  -6   6   8      252.04      233.97      7.00 o 
  -5   6   8      704.27      679.16     13.32 o 
  -4   6   8       65.71       67.32      3.13 o 
  -3   6   8        0.06       -1.54      1.54 o 
  -2   6   8      103.30      112.77      3.79 o 
  -1   6   8      648.47      662.40     12.26 o 
   0   6   8      388.21      340.02      5.80 o 
   1   6   8      555.14      550.08     11.17 o 
   2   6   8       21.67       23.49      2.03 o 
   3   6   8      152.59      142.33      4.62 o 
   4   6   8        0.42        0.18      1.43 o 
   5   6   8       21.71       19.48      1.67 o 
   6   6   8        0.67        0.42      0.92 o 
  -7   7   8        0.17        0.84      0.81 o 
  -6   7   8        9.93       11.56      1.40 o 
  -5   7   8      218.04      203.14      5.52 o 
  -4   7   8      421.77      392.61      9.51 o 
  -3   7   8      266.83      254.11      7.57 o 
  -2   7   8       13.10        8.58      1.57 o 
  -1   7   8        2.36        1.29      1.07 o 
   0   7   8        7.70       10.31      1.04 o 
   1   7   8      220.14      224.04      6.94 o 
   2   7   8        8.42        4.37      1.49 o 
   3   7   8        0.01        1.11      1.20 o 
   4   7   8       12.76       12.88      1.44 o 
   5   7   8        0.91        0.26      1.03 o 
  -6   8   8       34.30       32.72      1.99 o 
  -5   8   8      205.83      220.43      6.54 o 
  -4   8   8       89.08       80.33      3.43 o 
  -3   8   8       29.64       31.82      2.21 o 
  -2   8   8       71.22       76.36      3.37 o 
  -1   8   8        2.11        1.00      0.98 o 
   0   8   8      183.04      164.57      3.50 o 
   1   8   8      231.14      224.40      7.06 o 
   2   8   8        0.69       -0.37      1.25 o 
   3   8   8        8.53        9.53      1.42 o 
   4   8   8       84.67       78.97      3.05 o 
   5   8   8        2.63        6.34      0.97 o 
  -6   9   8        1.11        1.25      0.72 o 
  -5   9   8        1.77        2.95      0.99 o 
  -4   9   8       23.76       20.21      1.79 o 
  -3   9   8      103.68       99.34      3.65 o 
  -2   9   8       64.57       68.97      3.21 o 
  -1   9   8      175.74      164.98      4.89 o 
   0   9   8       11.76       15.25      1.23 o 
   1   9   8       16.69       17.25      1.67 o 
   2   9   8        3.58        3.82      1.19 o 
   3   9   8        0.23       -0.70      0.99 o 
   4   9   8        3.74        4.54      0.90 o 
  -5  10   8       41.15       45.37      1.86 o 
  -4  10   8        1.70        1.98      0.92 o 
  -3  10   8       37.59       37.01      2.15 o 
  -2  10   8        3.59        5.80      1.04 o 
  -1  10   8       63.72       66.19      2.89 o 
   0  10   8       11.25       12.43      1.31 o 
   1  10   8       51.10       57.80      2.61 o 
   2  10   8       10.36       13.71      1.34 o 
   3  10   8        0.36       -0.30      0.89 o 
  -3  11   8       29.94       25.48      1.48 o 
  -2  11   8        2.25        3.41      0.81 o 
  -1  11   8        7.56        7.26      1.02 o 
   0  11   8       67.60       62.27      1.73 o 
   1  11   8       26.69       23.55      1.51 o 
  -9   1   9        0.52        1.51      0.71 o 
  -8   1   9       33.01       33.06      2.18 o 
  -7   1   9       11.55        9.99      1.44 o 
  -6   1   9     1253.48     1226.88     19.43 o 
  -5   1   9        3.49        0.85      0.99 o 
  -4   1   9      588.64      599.00     10.82 o 
  -3   1   9      299.72      398.43      7.86 o 
  -2   1   9       48.34       65.28      2.28 o 
  -1   1   9      276.81      283.61      5.95 o 
   0   1   9       41.34       48.06      4.03 o 
   1   1   9        0.02        1.41      0.71 o 
   2   1   9      127.31      127.81      3.64 o 
   3   1   9       38.54       29.81      2.05 o 
   4   1   9       89.00       77.44      3.36 o 
   5   1   9      126.57      132.21      4.46 o 
   6   1   9        9.62        4.63      1.50 o 
   7   1   9       24.80       28.38      1.77 o 
  -9   2   9        2.41        3.94      0.83 o 
  -8   2   9       12.67       11.70      1.40 o 
  -7   2   9       45.77       44.60      2.64 o 
  -6   2   9      838.75      842.55     15.11 o 
  -5   2   9      807.53      776.49     13.78 o 
  -4   2   9      198.24      168.20      5.28 o 
  -3   2   9      665.54      774.82     12.40 o 
  -2   2   9        4.37        3.47      0.80 o 
  -1   2   9       12.70        6.00      0.86 o 
   0   2   9        5.46        3.07      1.08 o 
   1   2   9      228.66      255.69      6.15 o 
   2   2   9        0.43        1.01      0.81 o 
   3   2   9      193.89      167.98      4.75 o 
   4   2   9       18.80       19.85      1.68 o 
   5   2   9       91.07       91.12      3.67 o 
   6   2   9        0.02       -1.09      1.20 o 
   7   2   9        5.37        6.16      0.86 o 
  -8   3   9        7.33        9.27      1.19 o 
  -7   3   9        9.15        8.36      1.40 o 
  -6   3   9        1.48       -0.75      1.60 o 
  -5   3   9     1248.23     1164.94     18.41 o 
  -4   3   9      301.77      328.45      7.82 o 
  -3   3   9       30.45       35.56      1.92 o 
  -2   3   9       65.10       57.80      2.37 o 
  -1   3   9      571.80      506.13      9.13 o 
   0   3   9      125.20      117.41      3.96 o 
   1   3   9      358.43      347.93      7.59 o 
   2   3   9      630.29      669.11     12.06 o 
   3   3   9       92.88       79.33      3.26 o 
   4   3   9      310.05      302.51      8.30 o 
   5   3   9        0.02       -1.09      1.34 o 
   6   3   9       41.09       44.62      2.33 o 
   7   3   9        0.83        0.08      0.80 o 
  -8   4   9        5.59        6.96      1.11 o 
  -7   4   9        2.76        2.05      1.08 o 
  -6   4   9       67.67       75.31      3.30 o 
  -5   4   9      138.36      149.42      4.59 o 
  -4   4   9      184.73      179.84      4.85 o 
  -3   4   9       24.46       23.72      1.67 o 
  -2   4   9        8.53       12.56      1.37 o 
  -1   4   9       33.56       17.94      1.43 o 
   0   4   9      399.33      353.54      5.50 o 
   1   4   9      177.56      185.92      5.55 o 
   2   4   9      163.79      170.99      4.75 o 
   3   4   9        1.82        4.39      1.24 o 
   4   4   9        6.85       10.88      1.64 o 
   5   4   9        0.46        0.00      1.66 o 
   6   4   9        0.01       -0.40      1.28 o 
  -8   5   9        2.08        6.20      0.91 o 
  -7   5   9       66.13       61.82      2.82 o 
  -6   5   9       18.18       17.49      1.70 o 
  -5   5   9       27.13       22.67      2.06 o 
  -4   5   9      488.16      470.68     10.30 o 
  -3   5   9      192.20      199.74      6.09 o 
  -2   5   9      283.28      251.71      6.74 o 
  -1   5   9        0.01        0.15      0.82 o 
   0   5   9      123.91      120.11      4.04 o 
   1   5   9       12.81       19.68      1.76 o 
   2   5   9       12.44       11.21      1.63 o 
   3   5   9       50.07       43.00      2.60 o 
   4   5   9       17.76       21.12      1.91 o 
   5   5   9      174.80      174.13      4.85 o 
   6   5   9       30.87       32.05      1.85 o 
  -7   6   9        0.44        1.18      0.95 o 
  -6   6   9       26.82       26.57      1.98 o 
  -5   6   9        4.86        3.73      1.22 o 
  -4   6   9     1138.12     1112.24     18.29 o 
  -3   6   9      313.76      313.08      8.12 o 
  -2   6   9       14.79       14.61      1.60 o 
  -1   6   9      355.36      377.76      8.80 o 
   0   6   9       28.97       26.28      1.34 o 
   1   6   9      214.18      197.58      5.25 o 
   2   6   9      149.37      135.12      4.49 o 
   3   6   9      136.19      131.92      4.55 o 
   4   6   9      455.93      404.79      9.62 o 
   5   6   9        3.02        3.70      1.17 o 
   6   6   9        0.19        0.52      0.80 o 
  -7   7   9        0.01        0.22      0.93 o 
  -6   7   9        0.07        0.30      1.08 o 
  -5   7   9       85.48       75.21      3.32 o 
  -4   7   9        4.69        6.60      1.52 o 
  -3   7   9      202.57      185.84      5.33 o 
  -2   7   9      528.68      476.38     10.61 o 
  -1   7   9        0.96        3.86      1.00 o 
   0   7   9      114.10      119.89      2.93 o 
   1   7   9        0.54        1.30      1.38 o 
   2   7   9      274.01      260.67      7.67 o 
   3   7   9        3.22        3.72      1.07 o 
   4   7   9        1.17        0.47      0.98 o 
   5   7   9        0.50        1.37      0.77 o 
  -6   8   9       12.84       14.78      1.42 o 
  -5   8   9        0.30        0.62      1.06 o 
  -4   8   9        0.02        0.88      1.28 o 
  -3   8   9        0.37        1.11      1.36 o 
  -2   8   9       81.49       70.00      3.20 o 
  -1   8   9      141.09      127.00      4.34 o 
   0   8   9       64.37       71.38      2.89 o 
   1   8   9      275.02      292.65      8.03 o 
   2   8   9       14.20       17.33      1.64 o 
   3   8   9        1.76        1.60      1.06 o 
   4   8   9        0.68        0.00      1.17 o 
  -5   9   9        3.90        4.66      1.16 o 
  -4   9   9       40.35       50.06      2.56 o 
  -3   9   9      539.27      528.10     10.99 o 
  -2   9   9       38.42       35.14      2.28 o 
  -1   9   9      127.98       97.34      3.84 o 
   0   9   9       86.25       69.31      2.26 o 
   1   9   9        1.10       -1.34      1.34 o 
   2   9   9        9.82       14.60      1.50 o 
   3   9   9        4.22        8.05      1.15 o 
   4   9   9        0.61        1.17      0.65 o 
  -4  10   9        5.93        7.21      0.98 o 
  -3  10   9        2.79        3.69      1.12 o 
  -2  10   9       17.89       13.71      1.66 o 
  -1  10   9        8.91        6.61      1.24 o 
   0  10   9       50.90       56.16      1.86 o 
   1  10   9       18.59       26.75      1.77 o 
   2  10   9        0.53        1.29      0.72 o 
   3  10   9       52.15       57.66      2.10 o 
  -3  11   9        1.42        3.28      0.69 o 
  -2  11   9       26.64       22.72      1.48 o 
  -1  11   9       23.50       23.61      1.58 o 
   0  11   9        0.13        0.40      0.54 o 
   1  11   9      118.72      112.27      3.00 o 
  -9   0  10        8.06        8.52      1.02 o 
  -8   0  10        0.70        0.46      1.15 o 
  -7   0  10       14.93       12.74      1.76 o 
  -6   0  10       12.68       17.87      1.74 o 
  -5   0  10        0.00        2.52      0.96 o 
  -4   0  10       45.51       19.10      1.52 o 
  -3   0  10      182.83      161.09      4.84 o 
  -2   0  10     1568.73     1658.80     21.40 o 
  -1   0  10      363.67      348.50      7.03 o 
   0   0  10     1184.04     1141.66     11.34 o 
   1   0  10      152.10      132.97      3.66 o 
   2   0  10       41.54       51.75      2.46 o 
   3   0  10       14.07       11.25      1.36 o 
   4   0  10        0.56        0.74      1.26 o 
   5   0  10       11.75       12.06      1.54 o 
   6   0  10       37.65       28.62      2.06 o 
   7   0  10        1.65        1.68      0.66 o 
  -9   1  10       11.48       11.05      1.02 o 
  -8   1  10        8.95        4.81      0.95 o 
  -7   1  10        2.60       -1.49      1.49 o 
  -6   1  10      186.20      166.91      4.98 o 
  -5   1  10       24.72       22.70      1.78 o 
  -4   1  10       17.88       26.52      1.82 o 
  -3   1  10       18.41       20.61      1.56 o 
  -2   1  10      384.60      429.00      8.19 o 
  -1   1  10     1562.00     1480.30     19.48 o 
   0   1  10      388.79      391.84     13.79 o 
   1   1  10      455.05      440.93      8.70 o 
   2   1  10       19.32       17.45      1.51 o 
   3   1  10       16.18       12.35      1.47 o 
   4   1  10       26.96       30.07      2.20 o 
   5   1  10      109.76       96.94      3.84 o 
   6   1  10       51.80       55.63      2.66 o 
  -8   2  10        0.05        0.72      1.05 o 
  -7   2  10        7.98        9.88      1.47 o 
  -6   2  10      456.04      416.42      9.94 o 
  -5   2  10      187.95      187.95      5.11 o 
  -4   2  10       12.62       18.56      1.68 o 
  -3   2  10      103.29      121.45      3.54 o 
  -2   2  10      175.15      196.95      5.28 o 
  -1   2  10       73.28       79.93      2.70 o 
   0   2  10      611.36      628.29     15.40 o 
   1   2  10      296.75      333.33      7.51 o 
   2   2  10      470.77      493.91     10.07 o 
   3   2  10       74.05       79.15      3.31 o 
   4   2  10       12.58       14.32      1.68 o 
   5   2  10        5.30        4.90      1.43 o 
   6   2  10      120.18      122.77      3.91 o 
  -8   3  10       11.70        8.87      1.20 o 
  -7   3  10      361.29      342.65      8.68 o 
  -6   3  10       15.69       10.60      1.53 o 
  -5   3  10        3.92        8.12      1.43 o 
  -4   3  10      145.20      132.76      4.05 o 
  -3   3  10       42.34       48.30      2.30 o 
  -2   3  10        0.11       -0.26      1.03 o 
  -1   3  10       19.82       14.61      1.35 o 
   0   3  10        4.33        9.52      1.25 o 
   1   3  10      380.34      350.53      8.00 o 
   2   3  10       20.00       17.48      1.65 o 
   3   3  10       14.85       17.01      1.80 o 
   4   3  10       39.82       42.27      2.60 o 
   5   3  10      131.94      147.01      4.61 o 
   6   3  10      122.56      117.54      3.61 o 
  -8   4  10       46.64       48.56      2.13 o 
  -7   4  10       11.01        6.76      1.28 o 
  -6   4  10        3.54        6.20      1.37 o 
  -5   4  10      479.62      482.72     10.73 o 
  -4   4  10       97.62       92.02      3.54 o 
  -3   4  10       53.14       53.79      2.51 o 
  -2   4  10        4.13       -0.43      1.08 o 
  -1   4  10      947.44      964.40     15.13 o 
   0   4  10       11.12        9.04      0.92 o 
   1   4  10       39.60       35.71      2.14 o 
   2   4  10        2.02        2.50      1.07 o 
   3   4  10     2005.67     1941.07     27.26 o 
   4   4  10       26.84       25.41      2.23 o 
   5   4  10       90.89       91.66      3.53 o 
   6   4  10        0.62        1.60      0.76 o 
  -8   5  10       67.93       82.67      2.64 o 
  -7   5  10       11.93       12.20      1.36 o 
  -6   5  10       44.48       43.78      2.58 o 
  -5   5  10      224.93      203.16      5.59 o 
  -4   5  10        3.88        2.99      1.21 o 
  -3   5  10      113.32      114.96      3.87 o 
  -2   5  10        0.95        1.12      1.36 o 
  -1   5  10      131.62      115.56      3.79 o 
   0   5  10      211.75      220.42      4.54 o 
   1   5  10      162.42      131.39      4.22 o 
   2   5  10      353.00      350.14      8.75 o 
   3   5  10       83.40       75.89      3.46 o 
   4   5  10      258.26      220.30      6.85 o 
   5   5  10       41.53       43.90      2.39 o 
   6   5  10       47.72       45.75      2.03 o 
  -7   6  10        0.14       -0.65      1.01 o 
  -6   6  10      115.82      119.71      3.99 o 
  -5   6  10      110.21      107.12      3.99 o 
  -4   6  10      632.39      643.12     12.84 o 
  -3   6  10      453.75      446.73     10.18 o 
  -2   6  10       19.02       11.92      1.65 o 
  -1   6  10       26.57       25.98      2.10 o 
   0   6  10      238.86      234.72      4.92 o 
   1   6  10        1.48        1.33      1.26 o 
   2   6  10        9.91        8.11      1.49 o 
   3   6  10      142.16      125.33      4.38 o 
   4   6  10       50.13       42.57      2.44 o 
   5   6  10       21.60       27.19      1.91 o 
  -7   7  10        1.14        0.50      0.84 o 
  -6   7  10       31.70       29.50      1.96 o 
  -5   7  10        0.86        0.69      1.38 o 
  -4   7  10      789.50      744.41     14.09 o 
  -3   7  10       41.52       43.51      2.59 o 
  -2   7  10       29.80       20.05      2.00 o 
  -1   7  10       91.78       89.49      3.68 o 
   0   7  10       39.29       28.57      1.65 o 
   1   7  10        1.40        2.88      0.86 o 
   2   7  10      239.14      241.53      7.22 o 
   3   7  10        4.54        9.04      1.57 o 
   4   7  10      212.09      208.60      6.07 o 
   5   7  10       28.37       24.32      1.57 o 
  -6   8  10       11.48       14.29      1.32 o 
  -5   8  10        6.15        4.96      1.12 o 
  -4   8  10       28.07       25.43      1.91 o 
  -3   8  10       22.62       25.43      2.00 o 
  -2   8  10        3.34        3.45      1.27 o 
  -1   8  10        3.82        3.71      1.17 o 
   0   8  10      175.95      171.01      3.55 o 
   1   8  10       14.52       18.81      1.90 o 
   2   8  10       20.38       18.88      1.78 o 
   3   8  10       22.88       23.50      1.90 o 
   4   8  10       47.34       45.66      2.15 o 
  -5   9  10       29.69       29.31      1.80 o 
  -4   9  10       65.61       60.89      2.69 o 
  -3   9  10       85.64       84.48      3.31 o 
  -2   9  10       79.80       75.07      3.17 o 
  -1   9  10        3.93        4.64      1.14 o 
   0   9  10        0.04        0.83      0.78 o 
   1   9  10       87.11       88.54      3.33 o 
   2   9  10        0.71        0.56      1.07 o 
   3   9  10       10.66       12.41      1.25 o 
  -4  10  10        9.26       10.44      1.12 o 
  -3  10  10      108.62       90.27      3.08 o 
  -2  10  10       75.24       74.21      2.85 o 
  -1  10  10        0.02       -1.03      1.03 o 
   0  10  10        0.72        0.10      0.84 o 
   1  10  10        0.61        0.72      0.98 o 
   2  10  10        1.21        1.76      0.82 o 
  -2  11  10        7.12       10.30      1.05 o 
  -1  11  10        4.11        3.09      0.78 o 
   0  11  10        0.69        0.19      1.01 o 
  -8   1  11        0.14       -0.72      1.12 o 
  -7   1  11        4.90        6.59      1.22 o 
  -6   1  11       30.49       26.17      2.19 o 
  -5   1  11       13.74       11.38      1.45 o 
  -4   1  11       15.24       11.60      1.35 o 
  -3   1  11        0.01       -1.27      1.27 o 
  -2   1  11     1067.34     1179.59     16.96 o 
  -1   1  11        1.67        1.54      0.94 o 
   0   1  11      146.50      149.17      7.75 o 
   1   1  11      178.67      165.34      4.37 o 
   2   1  11      209.44      192.50      6.00 o 
   3   1  11      112.42      121.63      4.16 o 
   4   1  11       17.01       16.63      1.90 o 
   5   1  11        0.05        1.04      1.07 o 
   6   1  11       95.07       94.51      3.28 o 
  -8   2  11       67.65       64.80      2.67 o 
  -7   2  11       41.41       32.14      2.11 o 
  -6   2  11       79.70       74.21      3.39 o 
  -5   2  11      128.95      135.82      4.36 o 
  -4   2  11      275.92      259.75      7.02 o 
  -3   2  11     1709.80     1755.77     23.63 o 
  -2   2  11      423.22      385.59      8.16 o 
  -1   2  11       34.12       59.39      2.43 o 
   0   2  11      458.91      468.24     20.36 o 
   1   2  11       28.49       23.89      1.77 o 
   2   2  11      194.48      188.02      4.99 o 
   3   2  11      149.10      160.92      4.90 o 
   4   2  11       26.37       24.83      2.22 o 
   5   2  11       33.03       38.10      2.42 o 
   6   2  11        0.39        0.60      1.28 o 
  -8   3  11        4.26        3.30      1.03 o 
  -7   3  11       58.66       51.26      2.69 o 
  -6   3  11        5.96       11.20      1.40 o 
  -5   3  11     1585.58     1550.38     22.93 o 
  -4   3  11        3.80        2.99      1.13 o 
  -3   3  11       23.51       22.24      1.70 o 
  -2   3  11       13.86       12.70      1.36 o 
  -1   3  11       25.74       19.66      1.49 o 
   0   3  11      125.20      121.73      2.64 o 
   1   3  11      199.01      199.62      6.07 o 
   2   3  11       10.17        6.16      1.37 o 
   3   3  11       47.04       49.67      2.75 o 
   4   3  11       93.62       92.87      3.65 o 
   5   3  11      145.78      140.72      4.34 o 
   6   3  11       49.79       54.63      2.31 o 
  -8   4  11        7.13        7.65      1.04 o 
  -7   4  11        6.36        2.03      1.26 o 
  -6   4  11      270.08      241.75      7.27 o 
  -5   4  11       53.91       55.40      2.92 o 
  -4   4  11      305.61      310.03      8.11 o 
  -3   4  11      132.72      133.71      4.13 o 
  -2   4  11      976.05      922.27     15.16 o 
  -1   4  11      206.44      177.63      4.73 o 
   0   4  11       33.80       39.34      1.59 o 
   1   4  11       74.44       73.31      3.13 o 
   2   4  11       78.22       73.45      3.34 o 
   3   4  11      121.73      113.56      4.15 o 
   4   4  11      256.78      271.49      7.70 o 
   5   4  11      117.25      119.48      3.90 o 
   6   4  11       43.41       42.31      2.01 o 
  -8   5  11       24.77       36.36      1.69 o 
  -7   5  11        1.60       -1.09      1.09 o 
  -6   5  11       35.84       33.07      2.17 o 
  -5   5  11      204.20      216.03      5.81 o 
  -4   5  11      409.00      432.31     10.07 o 
  -3   5  11      136.36      148.79      4.58 o 
  -2   5  11      128.29      125.41      4.02 o 
  -1   5  11       57.04       53.37      2.75 o 
   0   5  11       58.80       46.64      1.81 o 
   1   5  11      205.30      176.67      5.06 o 
   2   5  11      362.15      362.77      9.19 o 
   3   5  11        4.07        5.09      1.39 o 
   4   5  11      101.65       96.64      3.68 o 
   5   5  11      172.51      173.79      5.38 o 
  -7   6  11       80.12       88.13      2.99 o 
  -6   6  11        2.87        3.85      1.17 o 
  -5   6  11        0.21        1.57      0.79 o 
  -4   6  11      240.71      224.70      7.09 o 
  -3   6  11       38.53       37.44      2.49 o 
  -2   6  11       55.51       60.88      2.86 o 
  -1   6  11       39.33       31.81      2.21 o 
   0   6  11       13.72       16.47      3.26 o 
   1   6  11       60.52       59.13      2.91 o 
   2   6  11       13.52       19.83      1.73 o 
   3   6  11       52.63       54.26      2.84 o 
   4   6  11       10.46       14.43      1.45 o 
   5   6  11        0.05        0.21      1.02 o 
  -7   7  11        3.06        1.63      0.88 o 
  -6   7  11        6.80        8.64      1.32 o 
  -5   7  11      111.03      117.85      3.93 o 
  -4   7  11      112.32      109.55      3.89 o 
  -3   7  11       48.22       36.39      2.49 o 
  -2   7  11       24.69       21.44      2.03 o 
  -1   7  11       12.48        9.84      1.62 o 
   0   7  11      649.20      568.74      8.43 o 
   1   7  11       95.91       79.51      3.51 o 
   2   7  11       58.00       60.98      2.93 o 
   3   7  11        1.32       -0.32      1.28 o 
   4   7  11       64.41       65.77      2.66 o 
  -6   8  11       63.34       66.45      2.46 o 
  -5   8  11       26.32       24.57      1.77 o 
  -4   8  11      113.30       99.78      3.69 o 
  -3   8  11       29.87       31.17      2.17 o 
  -2   8  11      121.45      124.24      4.20 o 
  -1   8  11       49.82       42.00      2.46 o 
   0   8  11       95.12       81.09      2.42 o 
   1   8  11       50.32       54.31      2.80 o 
   2   8  11        2.11        2.00      0.86 o 
   3   8  11        7.39        8.29      1.15 o 
   4   8  11        5.95        2.35      0.83 o 
  -5   9  11        0.01        0.10      0.87 o 
  -4   9  11       12.93       12.04      1.36 o 
  -3   9  11       38.17       37.38      2.16 o 
  -2   9  11        6.82       10.63      1.31 o 
  -1   9  11        9.40        7.69      1.36 o 
   0   9  11        1.97        3.40      0.69 o 
   1   9  11        5.28        5.41      1.15 o 
   2   9  11       82.98       93.29      3.17 o 
   3   9  11        3.90        5.03      0.91 o 
  -4  10  11        3.56        3.55      0.84 o 
  -3  10  11        0.14       -0.33      0.86 o 
  -2  10  11       62.81       68.29      2.70 o 
  -1  10  11       17.82       19.05      1.48 o 
   0  10  11        2.81        4.17      0.64 o 
   1  10  11        0.12        0.83      0.68 o 
  -8   0  12      109.46      107.79      3.46 o 
  -7   0  12      259.31      228.33      6.99 o 
  -6   0  12      109.00      100.77      3.83 o 
  -5   0  12      326.70      298.28      7.98 o 
  -4   0  12      141.53      142.59      4.24 o 
  -3   0  12      290.67      272.21      6.94 o 
  -2   0  12      244.74      320.46      7.41 o 
  -1   0  12      608.23      559.34     10.38 o 
   0   0  12      395.50      419.12      7.83 o 
   1   0  12      653.59      670.55     12.24 o 
   2   0  12       51.31       59.43      2.83 o 
   3   0  12      172.74      173.63      5.06 o 
   4   0  12        6.52        5.80      1.31 o 
   5   0  12        3.81        3.21      1.26 o 
   6   0  12        6.17        5.11      1.00 o 
  -8   1  12        0.42        1.53      0.93 o 
  -7   1  12       12.41       10.95      1.42 o 
  -6   1  12      150.48      133.91      4.48 o 
  -5   1  12      367.69      364.62      8.94 o 
  -4   1  12        0.16       -0.16      1.25 o 
  -3   1  12        5.78        7.67      1.21 o 
  -2   1  12       56.79       67.34      2.64 o 
  -1   1  12        0.06        0.27      0.90 o 
   0   1  12       27.09       22.02      1.20 o 
   1   1  12      155.15      135.82      4.10 o 
   2   1  12      110.16      118.88      4.02 o 
   3   1  12      109.44      104.80      3.87 o 
   4   1  12       26.37       34.72      2.46 o 
   5   1  12        5.25        4.12      1.17 o 
   6   1  12       14.31       14.36      1.31 o 
  -8   2  12       10.35       11.23      1.39 o 
  -7   2  12       84.84       71.24      3.17 o 
  -6   2  12       85.74       82.60      3.50 o 
  -5   2  12      430.51      414.41      9.73 o 
  -4   2  12       30.31       35.29      2.12 o 
  -3   2  12       84.13       81.40      3.18 o 
  -2   2  12      119.52      132.11      3.87 o 
  -1   2  12      724.66      738.75     12.74 o 
   0   2  12      208.14      231.52      6.80 o 
   1   2  12      176.84      189.24      5.08 o 
   2   2  12      210.44      209.43      6.57 o 
   3   2  12        1.37       -0.37      1.56 o 
   4   2  12       52.63       60.51      2.95 o 
   5   2  12        0.83        0.92      1.13 o 
   6   2  12        1.07       -1.20      1.20 o 
  -8   3  12        1.05        1.88      0.81 o 
  -7   3  12        6.70       10.59      1.40 o 
  -6   3  12       13.71       18.49      1.92 o 
  -5   3  12      413.10      406.96      9.65 o 
  -4   3  12     1563.58     1530.37     22.42 o 
  -3   3  12       84.43       92.93      3.36 o 
  -2   3  12        8.10       12.38      1.33 o 
  -1   3  12      119.85      123.95      3.83 o 
   0   3  12       74.40       79.92      3.22 o 
   1   3  12      176.81      168.99      4.78 o 
   2   3  12        5.47        9.03      1.52 o 
   3   3  12       24.06       22.00      2.00 o 
   4   3  12       97.05       97.56      3.68 o 
   5   3  12       16.06       14.77      1.39 o 
   6   3  12        3.67        4.26      1.03 o 
  -8   4  12       33.79       45.11      1.95 o 
  -7   4  12       15.05       15.09      1.53 o 
  -6   4  12      366.06      369.01      9.11 o 
  -5   4  12       18.34       20.54      2.00 o 
  -4   4  12      134.17      142.00      4.53 o 
  -3   4  12     1013.75     1049.69     17.14 o 
  -2   4  12      169.15      171.43      4.79 o 
  -1   4  12       73.40       59.99      2.79 o 
   0   4  12       37.46       44.77      3.57 o 
   1   4  12      166.99      156.93      4.71 o 
   2   4  12        0.05       -0.37      1.26 o 
   3   4  12      323.25      320.90      8.64 o 
   4   4  12       53.84       55.89      2.88 o 
   5   4  12      113.02      116.37      3.58 o 
  -7   5  12        4.87        5.01      0.99 o 
  -6   5  12       33.64       40.80      2.32 o 
  -5   5  12        0.26        0.19      1.21 o 
  -4   5  12      181.75      190.22      5.28 o 
  -3   5  12     1417.37     1345.82     20.74 o 
  -2   5  12      552.06      557.85     11.46 o 
  -1   5  12      127.88      121.99      4.12 o 
   0   5  12      105.92       96.18      2.61 o 
   1   5  12      132.84      128.80      4.28 o 
   2   5  12        0.97        0.56      1.62 o 
   3   5  12       89.83       85.51      3.57 o 
   4   5  12      223.90      231.24      6.63 o 
   5   5  12       34.31       45.32      2.09 o 
  -7   6  12        5.43        9.42      1.22 o 
  -6   6  12        0.80        2.63      0.87 o 
  -5   6  12       22.00       18.66      1.77 o 
  -4   6  12       62.35       61.47      3.04 o 
  -3   6  12       64.04       65.58      3.14 o 
  -2   6  12        1.13        0.19      1.45 o 
  -1   6  12        0.22       -1.56      1.56 o 
   0   6  12       14.77       16.43      2.14 o 
   1   6  12       48.44       40.49      2.54 o 
   2   6  12       28.06       32.69      2.37 o 
   3   6  12       21.06       25.33      1.88 o 
   4   6  12      111.56       98.36      3.28 o 
   5   6  12       34.67       37.29      1.67 o 
  -6   7  12        3.52        3.52      1.05 o 
  -5   7  12        3.07        3.15      1.03 o 
  -4   7  12        0.74        0.70      1.40 o 
  -3   7  12        0.26       -0.37      1.07 o 
  -2   7  12        3.53        4.95      1.08 o 
  -1   7  12        2.99        5.21      1.32 o 
   0   7  12        3.41        4.39      0.93 o 
   1   7  12       60.96       56.07      2.91 o 
   2   7  12       38.74       48.09      2.59 o 
   3   7  12       21.01       20.35      1.58 o 
   4   7  12        1.71        2.93      0.91 o 
  -6   8  12       18.89       22.00      1.47 o 
  -5   8  12       37.15       36.44      1.99 o 
  -4   8  12      120.08      121.17      3.90 o 
  -3   8  12        3.47        3.22      1.12 o 
  -2   8  12        0.76        0.17      1.28 o 
  -1   8  12       10.72        8.02      1.55 o 
   0   8  12       84.60       71.29      2.19 o 
   1   8  12       28.75       21.33      1.78 o 
   2   8  12       17.34       12.74      1.47 o 
   3   8  12       45.83       50.32      2.23 o 
  -5   9  12        4.09        3.93      0.91 o 
  -4   9  12        0.27        0.00      1.00 o 
  -3   9  12      181.35      182.43      5.60 o 
  -2   9  12      126.29      115.60      3.75 o 
  -1   9  12       10.37        6.89      1.31 o 
   0   9  12       11.96       12.47      1.22 o 
   1   9  12       20.96       23.68      1.70 o 
   2   9  12        3.42        1.97      0.84 o 
  -3  10  12        4.07        2.01      0.87 o 
  -2  10  12       20.95       22.16      1.55 o 
  -1  10  12        8.41        5.37      1.07 o 
   0  10  12        1.84        1.78      0.60 o 
   1  10  12       31.60       31.87      1.56 o 
  -8   1  13        5.97        4.73      1.20 o 
  -7   1  13       16.89       16.77      1.48 o 
  -6   1  13      128.28      102.15      3.92 o 
  -5   1  13       26.00       31.65      2.10 o 
  -4   1  13       16.57       14.64      1.72 o 
  -3   1  13       11.04       13.50      1.36 o 
  -2   1  13        1.68        2.94      1.02 o 
  -1   1  13      291.05      315.23      7.69 o 
   0   1  13       11.31       11.66      1.28 o 
   1   1  13       69.74       64.40      2.94 o 
   2   1  13      228.16      221.12      6.85 o 
   3   1  13        1.96        0.75      1.35 o 
   4   1  13        0.18        0.70      1.11 o 
   5   1  13       11.34       12.31      1.28 o 
  -8   2  13        0.17        0.00      0.84 o 
  -7   2  13       33.60       31.12      2.10 o 
  -6   2  13       11.09       20.04      1.99 o 
  -5   2  13       38.36       28.61      2.11 o 
  -4   2  13      227.32      245.52      7.15 o 
  -3   2  13      197.92      220.26      6.56 o 
  -2   2  13        1.73       -1.10      1.21 o 
  -1   2  13      104.17      126.68      3.93 o 
   0   2  13      232.24      215.73      4.54 o 
   1   2  13      111.34      112.46      3.94 o 
   2   2  13      405.75      371.96      9.17 o 
   3   2  13        3.65        3.37      1.35 o 
   4   2  13        5.27        5.52      1.52 o 
   5   2  13       70.95       74.64      2.93 o 
  -8   3  13       59.35       61.75      2.34 o 
  -7   3  13      110.99      102.89      3.63 o 
  -6   3  13        9.58       10.86      1.57 o 
  -5   3  13      940.60      888.46     15.74 o 
  -4   3  13      108.74       97.74      3.71 o 
  -3   3  13        6.74        4.46      1.20 o 
  -2   3  13        2.37        4.30      1.19 o 
  -1   3  13      112.93      125.63      4.04 o 
   0   3  13        6.42        6.83      1.37 o 
   1   3  13        7.05       11.42      1.43 o 
   2   3  13      269.28      244.06      7.41 o 
   3   3  13      232.42      254.99      7.56 o 
   4   3  13        2.66        1.49      1.60 o 
   5   3  13       35.54       41.35      2.09 o 
  -8   4  13       14.98       15.42      1.28 o 
  -7   4  13       48.20       51.46      2.48 o 
  -6   4  13      213.03      201.28      5.38 o 
  -5   4  13       21.45       25.05      2.07 o 
  -4   4  13       43.17       41.45      2.77 o 
  -3   4  13        9.58       14.46      1.64 o 
  -2   4  13       71.32       66.74      3.10 o 
  -1   4  13      196.15      210.61      6.52 o 
   0   4  13       14.40       18.16      1.26 o 
   1   4  13        9.93       10.69      1.43 o 
   2   4  13      131.35      124.49      4.25 o 
   3   4  13       70.93       73.29      3.29 o 
   4   4  13       58.60       55.50      2.69 o 
   5   4  13       12.85       14.67      1.36 o 
  -7   5  13        7.63       10.68      1.32 o 
  -6   5  13      116.41      108.30      3.79 o 
  -5   5  13      136.30      140.80      4.51 o 
  -4   5  13       98.72      100.65      3.82 o 
  -3   5  13       17.95       19.16      2.08 o 
  -2   5  13      485.10      449.10     10.24 o 
  -1   5  13       32.09       37.27      2.51 o 
   0   5  13        1.05        0.97      0.74 o 
   1   5  13       45.00       37.37      2.49 o 
   2   5  13       29.47       23.48      1.92 o 
   3   5  13      104.87      108.19      3.87 o 
   4   5  13       89.32       97.11      3.37 o 
   5   5  13        0.13        0.69      0.82 o 
  -7   6  13        0.12       -1.00      1.00 o 
  -6   6  13        3.11        5.83      1.04 o 
  -5   6  13       34.34       39.26      2.35 o 
  -4   6  13       54.56       51.46      2.76 o 
  -3   6  13      300.93      306.26      8.28 o 
  -2   6  13       38.87       34.86      2.42 o 
  -1   6  13      122.05      123.50      4.29 o 
   0   6  13        0.55        3.00      0.94 o 
   1   6  13      628.79      581.24     12.12 o 
   2   6  13        0.66        0.35      1.07 o 
   3   6  13       52.66       55.33      2.67 o 
   4   6  13      185.91      169.74      4.99 o 
  -6   7  13       10.01       12.55      1.20 o 
  -5   7  13      108.78      114.33      3.69 o 
  -4   7  13        1.05       -0.33      1.51 o 
  -3   7  13       69.40       67.42      3.07 o 
  -2   7  13       69.75       70.80      3.22 o 
  -1   7  13       70.51       66.60      3.11 o 
   0   7  13       36.09       40.85      1.72 o 
   1   7  13        3.95        1.14      1.07 o 
   2   7  13       27.38       27.87      2.02 o 
   3   7  13        0.85       -0.62      1.02 o 
  -5   8  13        0.64       -0.11      1.01 o 
  -4   8  13        0.55        1.12      0.89 o 
  -3   8  13      161.91      150.27      4.38 o 
  -2   8  13       20.97       21.08      1.78 o 
  -1   8  13       53.09       53.62      2.73 o 
   0   8  13        5.90        9.00      0.89 o 
   1   8  13       60.24       60.69      2.77 o 
   2   8  13        6.90        5.55      0.96 o 
   3   8  13        4.22        6.07      0.91 o 
  -4   9  13       40.38       51.36      2.16 o 
  -3   9  13      156.14      138.90      3.87 o 
  -2   9  13       19.10       20.31      1.57 o 
  -1   9  13       15.35       20.22      1.74 o 
   0   9  13       15.58       15.30      0.97 o 
   1   9  13       27.35       26.82      1.67 o 
   2   9  13       32.82       37.57      1.73 o 
  -2  10  13        4.02        5.34      0.87 o 
  -1  10  13       64.71       66.30      2.28 o 
  -8   0  14        1.67        2.22      0.90 o 
  -7   0  14       29.20       31.83      2.11 o 
  -6   0  14       17.19       15.86      1.77 o 
  -5   0  14      204.84      170.59      5.03 o 
  -4   0  14      296.56      311.25      8.20 o 
  -3   0  14       39.21       41.75      2.38 o 
  -2   0  14      829.75      920.76     15.39 o 
  -1   0  14      133.52      147.75      4.39 o 
   0   0  14      586.96      585.95     17.20 o 
   1   0  14       17.66       21.78      1.96 o 
   2   0  14       91.65       90.37      3.68 o 
   3   0  14      906.69      864.37     15.59 o 
   4   0  14       11.85       16.68      1.77 o 
   5   0  14       28.63       39.47      2.01 o 
  -8   1  14       50.60       60.82      2.42 o 
  -7   1  14        1.24        1.11      1.24 o 
  -6   1  14       56.29       55.78      2.87 o 
  -5   1  14       21.42       17.26      1.86 o 
  -4   1  14      126.66      109.69      3.99 o 
  -3   1  14      278.62      267.33      7.37 o 
  -2   1  14      544.15      533.01     10.90 o 
  -1   1  14      294.82      321.59      8.04 o 
   0   1  14        2.14        1.17      0.88 o 
   1   1  14       43.30       43.80      2.54 o 
   2   1  14      212.98      180.31      5.29 o 
   3   1  14        3.92        3.19      1.39 o 
   4   1  14       79.50       72.34      3.18 o 
   5   1  14        4.63        4.61      0.83 o 
  -8   2  14        6.65        5.77      1.07 o 
  -7   2  14       38.10       38.14      2.16 o 
  -6   2  14      200.40      176.83      5.06 o 
  -5   2  14      229.00      220.39      6.89 o 
  -4   2  14      235.92      234.53      7.11 o 
  -3   2  14        5.93        5.35      1.20 o 
  -2   2  14       19.22       17.83      1.65 o 
  -1   2  14      144.01      147.12      4.45 o 
   0   2  14       42.72       49.54      1.82 o 
   1   2  14        1.74        1.58      1.04 o 
   2   2  14        4.41        4.87      1.32 o 
   3   2  14       60.34       58.42      2.99 o 
   4   2  14       72.28       75.23      3.19 o 
   5   2  14       21.33       22.30      1.60 o 
  -8   3  14        0.07        0.28      0.84 o 
  -7   3  14        1.82        2.78      0.77 o 
  -6   3  14       46.65       32.36      2.31 o 
  -5   3  14      108.63      109.12      3.98 o 
  -4   3  14       98.25       90.64      3.66 o 
  -3   3  14      257.29      266.93      7.59 o 
  -2   3  14      731.51      705.86     13.31 o 
  -1   3  14       77.25       92.86      3.55 o 
   0   3  14        6.93        6.42      1.36 o 
   1   3  14      125.39      125.38      4.33 o 
   2   3  14       64.46       70.11      3.22 o 
   3   3  14       32.49       33.03      2.18 o 
   4   3  14        1.84        2.56      0.98 o 
   5   3  14       16.32       20.47      1.40 o 
  -7   4  14        0.62        1.21      1.02 o 
  -6   4  14        2.59        1.10      1.10 o 
  -5   4  14       41.01       43.81      2.60 o 
  -4   4  14     1163.11     1128.57     18.55 o 
  -3   4  14      415.83      393.20      9.51 o 
  -2   4  14      116.34      116.82      4.10 o 
  -1   4  14      269.77      246.85      7.38 o 
   0   4  14       64.57       59.76      3.99 o 
   1   4  14        8.12        7.75      1.51 o 
   2   4  14        0.32        1.84      0.97 o 
   3   4  14        6.38        7.73      1.41 o 
   4   4  14        3.68        0.54      1.46 o 
  -7   5  14        0.07       -1.11      1.11 o 
  -6   5  14       36.38       39.61      2.15 o 
  -5   5  14        4.06        4.52      1.25 o 
  -4   5  14      525.43      504.14     11.01 o 
  -3   5  14      173.12      194.02      5.39 o 
  -2   5  14        8.87        6.34      1.27 o 
  -1   5  14       22.69       21.86      2.04 o 
   0   5  14       10.08        7.33      1.01 o 
   1   5  14        0.52        1.73      1.11 o 
   2   5  14      162.36      155.66      4.68 o 
   3   5  14        0.30        3.58      1.00 o 
   4   5  14       96.83       96.73      3.13 o 
  -7   6  14        0.04        0.67      0.80 o 
  -6   6  14        6.92        7.51      1.08 o 
  -5   6  14        0.29        2.31      0.84 o 
  -4   6  14       57.15       54.56      2.80 o 
  -3   6  14       25.54       18.81      1.86 o 
  -2   6  14        2.54        3.81      1.05 o 
  -1   6  14      280.98      248.97      7.45 o 
   0   6  14       36.41       30.58      1.59 o 
   1   6  14       60.41       53.59      2.77 o 
   2   6  14        7.79        9.30      1.38 o 
   3   6  14        5.43        1.32      1.39 o 
   4   6  14       12.17        6.48      1.00 o 
  -6   7  14        7.26        6.85      0.99 o 
  -5   7  14        6.76        5.76      1.21 o 
  -4   7  14       78.39       81.35      3.19 o 
  -3   7  14       16.83       14.75      1.56 o 
  -2   7  14      175.45      158.03      4.65 o 
  -1   7  14       15.12       18.35      1.55 o 
   0   7  14        2.46        5.20      1.42 o 
   1   7  14        7.76        4.30      1.17 o 
   2   7  14        0.02        0.14      1.16 o 
   3   7  14       33.50       35.77      1.80 o 
  -5   8  14        9.69       11.42      1.07 o 
  -4   8  14        0.01        1.17      0.78 o 
  -3   8  14       57.87       64.54      2.71 o 
  -2   8  14        0.31       -1.19      1.19 o 
  -1   8  14       29.21       28.22      2.04 o 
   0   8  14        3.78        1.51      1.33 o 
   1   8  14       81.79       82.03      2.96 o 
   2   8  14       15.44       21.38      1.38 o 
  -4   9  14       12.38       12.86      1.16 o 
  -3   9  14       78.87       83.18      2.74 o 
  -2   9  14        5.54        6.16      1.00 o 
  -1   9  14       20.65       28.67      1.70 o 
   0   9  14       12.44       10.52      1.02 o 
   1   9  14       14.99       10.86      1.16 o 
  -8   1  15        1.82        4.32      0.89 o 
  -7   1  15       53.40       55.29      2.54 o 
  -6   1  15       51.14       45.57      2.52 o 
  -5   1  15      124.96      107.03      3.96 o 
  -4   1  15      154.37      133.46      4.40 o 
  -3   1  15       73.99       69.91      3.14 o 
  -2   1  15      105.30       97.26      3.65 o 
  -1   1  15       39.85       47.24      2.54 o 
   0   1  15       24.46       22.94      1.40 o 
   1   1  15       15.33       13.16      1.66 o 
   2   1  15        2.07        2.36      1.11 o 
   3   1  15       48.52       53.13      2.69 o 
   4   1  15       77.62       82.21      3.18 o 
   5   1  15        7.47        8.17      1.07 o 
  -8   2  15        0.11        0.27      0.88 o 
  -7   2  15       39.77       51.41      2.43 o 
  -6   2  15      104.91       94.22      3.58 o 
  -5   2  15       64.54       75.50      3.27 o 
  -4   2  15        4.30        7.19      1.38 o 
  -3   2  15       94.04       94.54      3.64 o 
  -2   2  15       19.92       18.62      1.72 o 
  -1   2  15        0.69        1.08      0.90 o 
   0   2  15        0.37        0.22      0.92 o 
   1   2  15      152.55      156.44      4.87 o 
   2   2  15        3.32        3.21      1.43 o 
   3   2  15      162.33      151.05      4.65 o 
   4   2  15       67.96       69.82      2.85 o 
   5   2  15        2.71        3.00      0.78 o 
  -7   3  15       34.84       34.00      2.05 o 
  -6   3  15       28.79       27.54      1.92 o 
  -5   3  15       99.08       83.32      3.47 o 
  -4   3  15        0.03        0.56      1.48 o 
  -3   3  15       11.62       10.48      1.61 o 
  -2   3  15      187.04      205.89      5.52 o 
  -1   3  15      173.31      180.54      5.14 o 
   0   3  15      364.52      343.82     16.20 o 
   1   3  15       89.33       89.94      3.64 o 
   2   3  15        0.60       -0.91      1.35 o 
   3   3  15       32.58       30.57      2.20 o 
   4   3  15        2.27        2.01      1.03 o 
  -7   4  15        5.47        7.78      0.96 o 
  -6   4  15        1.23        2.26      1.06 o 
  -5   4  15       16.62       17.10      1.69 o 
  -4   4  15      680.68      678.24     13.25 o 
  -3   4  15       22.08       20.39      2.08 o 
  -2   4  15      823.12      798.32     14.67 o 
  -1   4  15      156.29      134.67      4.48 o 
   0   4  15       23.03       24.45      1.62 o 
   1   4  15       35.09       33.93      2.24 o 
   2   4  15      102.69      106.07      3.95 o 
   3   4  15       76.54       74.36      3.11 o 
   4   4  15      119.38      127.40      3.56 o 
  -7   5  15       49.64       56.90      2.20 o 
  -6   5  15        0.05        0.00      1.00 o 
  -5   5  15      205.09      215.72      6.55 o 
  -4   5  15        0.70        0.53      1.41 o 
  -3   5  15      325.40      314.76      8.43 o 
  -2   5  15      267.14      269.73      7.73 o 
  -1   5  15        5.90        7.17      1.47 o 
   0   5  15       92.45       91.84      8.88 o 
   1   5  15        5.25        6.87      1.26 o 
   2   5  15        2.79        1.83      1.09 o 
   3   5  15        0.89        3.18      0.87 o 
   4   5  15        6.35        3.72      0.96 o 
  -6   6  15       15.41       18.81      1.45 o 
  -5   6  15       71.06       80.01      3.08 o 
  -4   6  15       29.54       30.49      2.27 o 
  -3   6  15      154.68      173.33      4.97 o 
  -2   6  15       17.09       13.17      1.58 o 
  -1   6  15       72.56       64.68      3.07 o 
   0   6  15       74.60       79.79      2.41 o 
   1   6  15       35.65       37.47      2.27 o 
   2   6  15        5.36        7.28      1.09 o 
   3   6  15        1.48        0.87      1.07 o 
  -5   7  15        0.02       -1.07      1.07 o 
  -4   7  15        0.02        0.14      1.15 o 
  -3   7  15        1.97        4.43      0.92 o 
  -2   7  15        1.11        0.32      1.20 o 
  -1   7  15        1.03        4.38      0.97 o 
   0   7  15      127.59      118.18      4.13 o 
   1   7  15       48.64       50.12      2.36 o 
   2   7  15        0.80        0.46      0.91 o 
  -4   8  15       38.52       42.20      2.00 o 
  -3   8  15        3.40        6.00      1.04 o 
  -2   8  15        1.06        1.32      0.85 o 
  -1   8  15        0.08       -1.01      1.01 o 
   0   8  15        2.20        4.55      1.09 o 
   1   8  15        3.29        4.90      0.90 o 
  -3   9  15        2.09        2.06      0.77 o 
  -2   9  15        0.61        0.94      0.73 o 
  -1   9  15        9.77       12.36      1.12 o 
   0   9  15       57.72       61.21      1.52 o 
  -8   0  16       27.67       30.91      1.53 o 
  -7   0  16       18.21       21.81      1.68 o 
  -6   0  16       81.07       68.27      3.03 o 
  -5   0  16       22.80       15.24      1.67 o 
  -4   0  16      419.24      383.49      9.41 o 
  -3   0  16      811.60      798.79     14.70 o 
  -2   0  16       49.47       56.88      2.93 o 
  -1   0  16       90.36       88.20      3.61 o 
   0   0  16       19.84       21.27      1.37 o 
   1   0  16       19.15       22.08      1.96 o 
   2   0  16        0.04        0.90      0.97 o 
   3   0  16       22.06       17.18      1.50 o 
   4   0  16       30.05       31.52      1.87 o 
  -7   1  16       19.86       27.74      1.85 o 
  -6   1  16        7.56        5.31      1.18 o 
  -5   1  16       18.74       14.45      1.60 o 
  -4   1  16      699.62      667.12     13.10 o 
  -3   1  16      349.02      344.90      8.86 o 
  -2   1  16       33.90       35.39      2.45 o 
  -1   1  16       52.82       48.84      2.80 o 
   0   1  16        0.68        1.12      0.82 o 
   1   1  16        0.37        0.37      1.47 o 
   2   1  16       26.30       25.10      2.04 o 
   3   1  16       12.63       12.91      1.47 o 
   4   1  16      109.40      117.90      3.48 o 
  -7   2  16        7.61        5.47      0.92 o 
  -6   2  16       14.22       12.25      1.42 o 
  -5   2  16      144.82      126.77      4.22 o 
  -4   2  16       13.63       17.98      1.71 o 
  -3   2  16        1.67        2.85      1.32 o 
  -2   2  16       50.94       59.25      2.94 o 
  -1   2  16      377.87      416.78      9.91 o 
   0   2  16      207.23      200.49      3.99 o 
   1   2  16       15.12       14.13      1.85 o 
   2   2  16       10.14       10.45      1.52 o 
   3   2  16       20.98       20.99      1.78 o 
   4   2  16        5.17        5.85      1.12 o 
  -7   3  16        5.08        5.76      1.02 o 
  -6   3  16        2.42        2.95      1.08 o 
  -5   3  16        6.90        6.75      1.27 o 
  -4   3  16      106.15      108.76      4.06 o 
  -3   3  16       23.12       21.61      1.94 o 
  -2   3  16       19.85       17.89      1.76 o 
  -1   3  16       17.21       23.61      2.11 o 
   0   3  16      116.88      117.14      9.80 o 
   1   3  16      107.89       93.62      3.84 o 
   2   3  16       11.98       11.77      1.61 o 
   3   3  16        0.86       -0.29      0.92 o 
   4   3  16        1.62        2.65      0.82 o 
  -7   4  16       18.75       16.05      1.24 o 
  -6   4  16       71.21       80.19      3.05 o 
  -5   4  16      138.93      147.66      4.41 o 
  -4   4  16        1.29        2.02      1.12 o 
  -3   4  16       34.59       39.23      2.48 o 
  -2   4  16      138.41      138.76      4.59 o 
  -1   4  16      338.79      336.11      8.79 o 
   0   4  16       43.05       49.28      1.91 o 
   1   4  16        4.69        6.81      1.31 o 
   2   4  16       63.96       57.54      2.72 o 
   3   4  16        4.00        5.21      1.11 o 
  -6   5  16        8.28        8.27      1.15 o 
  -5   5  16       36.75       32.71      2.01 o 
  -4   5  16        9.86        9.95      1.40 o 
  -3   5  16      726.42      747.31     13.91 o 
  -2   5  16       91.07       91.83      3.63 o 
  -1   5  16      140.49      125.65      4.23 o 
   0   5  16      129.67      131.77      4.30 o 
   1   5  16       34.10       34.21      2.16 o 
   2   5  16      185.18      176.18      4.69 o 
   3   5  16        1.65        2.23      0.77 o 
  -6   6  16       18.24       25.77      1.49 o 
  -5   6  16       11.63       10.17      1.31 o 
  -4   6  16        2.14        3.69      0.82 o 
  -3   6  16      360.10      358.48      8.59 o 
  -2   6  16       39.40       47.27      2.65 o 
  -1   6  16        0.78        0.16      1.23 o 
   0   6  16       19.58       21.15      1.22 o 
   1   6  16        5.52        4.43      1.22 o 
   2   6  16       33.97       38.86      2.06 o 
  -5   7  16        0.00       -0.30      0.86 o 
  -4   7  16        0.35        0.49      0.99 o 
  -3   7  16       11.01       14.35      1.45 o 
  -2   7  16       94.30       92.45      3.30 o 
  -1   7  16       30.03       28.20      1.86 o 
   0   7  16       36.74       45.22      1.63 o 
   1   7  16        2.52        2.42      0.88 o 
   2   7  16        5.15        5.80      0.90 o 
  -4   8  16        0.07        1.18      0.64 o 
  -3   8  16        2.12        1.61      0.77 o 
  -2   8  16        0.12        0.34      0.94 o 
  -1   8  16        3.93        6.29      0.98 o 
   0   8  16        0.01        2.12      0.53 o 
  -7   1  17        0.53        0.23      1.00 o 
  -6   1  17        2.45        4.26      0.86 o 
  -5   1  17        0.50        1.39      0.85 o 
  -4   1  17        4.75        9.41      1.40 o 
  -3   1  17       18.57       22.44      2.03 o 
  -2   1  17      184.80      175.70      5.16 o 
  -1   1  17      340.80      349.47      8.93 o 
   0   1  17       16.34       16.68      1.30 o 
   1   1  17       49.89       49.30      2.81 o 
   2   1  17       24.27       24.71      2.04 o 
   3   1  17       60.75       59.45      2.65 o 
   4   1  17        2.34        2.92      0.79 o 
  -7   2  17       97.05      106.06      3.16 o 
  -6   2  17       10.04        9.88      1.27 o 
  -5   2  17       28.63       28.78      2.07 o 
  -4   2  17        6.20        7.37      1.12 o 
  -3   2  17       27.14       27.14      2.06 o 
  -2   2  17        2.88        4.46      1.39 o 
  -1   2  17      198.88      204.56      5.57 o 
   0   2  17       42.38       37.30      1.73 o 
   1   2  17        5.37        7.09      1.16 o 
   2   2  17        5.16        5.23      1.23 o 
   3   2  17        3.84        3.26      1.06 o 
  -7   3  17       13.50       18.98      1.33 o 
  -6   3  17       40.16       43.46      2.23 o 
  -5   3  17       47.29       43.81      2.45 o 
  -4   3  17       13.70       11.06      1.60 o 
  -3   3  17       39.87       41.20      2.48 o 
  -2   3  17      604.98      586.97     12.13 o 
  -1   3  17      287.10      293.45      8.24 o 
   0   3  17      143.75      142.39      9.16 o 
   1   3  17       12.09        9.70      1.56 o 
   2   3  17      109.52      106.55      3.69 o 
   3   3  17       49.06       42.92      2.13 o 
  -6   4  17        1.70        3.99      0.87 o 
  -5   4  17        3.03        2.51      1.05 o 
  -4   4  17      120.12      128.46      4.13 o 
  -3   4  17      162.01      160.85      4.81 o 
  -2   4  17      182.30      187.98      5.24 o 
  -1   4  17       16.71       19.20      1.85 o 
   0   4  17      106.29       96.28      2.59 o 
   1   4  17       20.24       18.11      1.83 o 
   2   4  17       50.65       50.54      2.40 o 
   3   4  17       28.51       22.77      1.66 o 
  -6   5  17        7.64       12.70      1.31 o 
  -5   5  17        4.78        4.62      1.08 o 
  -4   5  17       39.23       42.71      2.32 o 
  -3   5  17      209.10      245.52      7.10 o 
  -2   5  17        0.91        3.36      0.95 o 
  -1   5  17       30.03       27.89      2.11 o 
   0   5  17       11.53        9.15      0.98 o 
   1   5  17       14.40       15.71      1.68 o 
   2   5  17        2.10        1.06      1.14 o 
  -5   6  17        1.26        2.77      0.86 o 
  -4   6  17       16.89       21.45      1.59 o 
  -3   6  17      222.55      219.45      6.35 o 
  -2   6  17       41.85       41.06      2.30 o 
  -1   6  17       45.28       48.93      2.46 o 
   0   6  17       16.87       17.60      1.14 o 
   1   6  17       33.72       28.79      1.79 o 
   2   6  17        5.44        4.89      0.94 o 
  -4   7  17       19.58       16.57      1.30 o 
  -3   7  17       11.81       11.72      1.31 o 
  -2   7  17        8.87        8.19      1.17 o 
  -1   7  17       26.05       24.19      1.64 o 
   0   7  17        2.73        2.95      0.62 o 
   1   7  17        1.94        2.62      0.85 o 
  -3   8  17        1.48        1.66      0.68 o 
  -2   8  17        5.26        8.72      0.98 o 
  -1   8  17       17.72       17.40      1.28 o 
  -7   0  18       42.72       42.50      1.86 o 
  -6   0  18      149.51      150.19      4.15 o 
  -5   0  18      267.69      232.26      6.77 o 
  -4   0  18      130.02      108.26      3.99 o 
  -3   0  18      121.33      126.22      4.36 o 
  -2   0  18      120.09      116.97      4.12 o 
  -1   0  18       61.63       62.55      3.01 o 
   0   0  18        0.59        2.56      1.31 o 
   1   0  18        6.43        6.59      1.16 o 
   2   0  18        6.16        8.92      1.29 o 
   3   0  18      122.33      129.96      3.65 o 
  -7   1  18       18.62       25.32      1.55 o 
  -6   1  18       34.17       44.35      2.24 o 
  -5   1  18       19.97       16.39      1.68 o 
  -4   1  18       15.21       14.20      1.72 o 
  -3   1  18      567.84      550.09     11.58 o 
  -2   1  18      316.16      334.86      8.66 o 
  -1   1  18       15.77       10.89      1.48 o 
   0   1  18       11.70       14.95      1.13 o 
   1   1  18       92.56       81.93      3.40 o 
   2   1  18       27.08       24.21      1.79 o 
   3   1  18        2.15        1.72      0.66 o 
  -7   2  18        1.13        1.30      0.78 o 
  -6   2  18       31.39       28.89      1.85 o 
  -5   2  18        2.21        4.36      1.05 o 
  -4   2  18       88.69       81.57      3.30 o 
  -3   2  18       29.20       29.78      2.09 o 
  -2   2  18       50.10       50.20      2.69 o 
  -1   2  18      161.32      172.42      5.01 o 
   0   2  18       55.50       58.49      4.15 o 
   1   2  18        0.31       -0.81      1.49 o 
   2   2  18       10.76       10.64      1.40 o 
   3   2  18       74.48       81.17      2.73 o 
  -6   3  18        3.85        3.62      0.88 o 
  -5   3  18       19.28       20.52      1.67 o 
  -4   3  18        7.23        7.21      1.34 o 
  -3   3  18        0.17        5.06      1.47 o 
  -2   3  18       62.55       62.94      2.99 o 
  -1   3  18      376.42      409.60      9.54 o 
   0   3  18       66.82       73.15      5.09 o 
   1   3  18       69.80       68.64      2.94 o 
   2   3  18       17.81       19.91      1.57 o 
   3   3  18       11.28       12.52      1.16 o 
  -6   4  18        0.44       -0.41      1.04 o 
  -5   4  18       41.05       46.17      2.26 o 
  -4   4  18       95.74       92.45      3.36 o 
  -3   4  18        0.33        0.32      1.22 o 
  -2   4  18      168.22      189.16      5.11 o 
  -1   4  18       19.82       18.90      1.78 o 
   0   4  18      113.61      115.19      2.71 o 
   1   4  18       15.91       16.44      1.53 o 
   2   4  18       29.95       30.12      1.83 o 
  -5   5  18        6.99       10.11      1.21 o 
  -4   5  18       40.23       39.32      2.22 o 
  -3   5  18      120.42      128.90      3.99 o 
  -2   5  18       51.03       49.79      2.49 o 
  -1   5  18        1.66        6.24      1.27 o 
   0   5  18        1.23        1.35      0.90 o 
   1   5  18       56.27       42.81      2.22 o 
   2   5  18        4.52        3.85      0.75 o 
  -5   6  18       48.02       59.17      2.08 o 
  -4   6  18       26.11       27.92      1.63 o 
  -3   6  18       11.28       10.45      1.12 o 
  -2   6  18        4.39        4.32      1.11 o 
  -1   6  18       20.71       22.16      1.65 o 
   0   6  18       55.77       53.95      1.62 o 
   1   6  18       20.38       29.34      1.67 o 
  -3   7  18        6.48        7.78      0.99 o 
  -2   7  18      151.50      165.92      4.67 o 
  -1   7  18        1.49        2.65      0.94 o 
   0   7  18       29.84       31.94      1.24 o 
  -6   1  19        0.05        1.45      0.65 o 
  -5   1  19        9.91       13.72      1.29 o 
  -4   1  19       70.46       66.19      2.91 o 
  -3   1  19      106.68      117.49      4.00 o 
  -2   1  19       40.13       33.83      2.25 o 
  -1   1  19       77.61       77.39      3.35 o 
   0   1  19      316.92      316.33     18.75 o 
   1   1  19       54.37       54.22      2.63 o 
   2   1  19       35.78       40.64      2.04 o 
  -6   2  19       79.99       85.63      2.81 o 
  -5   2  19        1.71        0.41      1.19 o 
  -4   2  19       39.28       42.18      2.28 o 
  -3   2  19       12.29        9.87      1.57 o 
  -2   2  19        6.21        3.90      1.31 o 
  -1   2  19      464.62      510.75     10.70 o 
   0   2  19        3.72        0.82      0.88 o 
   1   2  19       38.79       39.23      2.19 o 
   2   2  19        5.15        3.59      0.72 o 
  -6   3  19       38.95       38.16      1.81 o 
  -5   3  19        7.16        4.98      0.99 o 
  -4   3  19       67.98       73.57      2.99 o 
  -3   3  19       65.71       75.80      3.03 o 
  -2   3  19       41.79       36.41      2.23 o 
  -1   3  19       48.27       51.58      2.51 o 
   0   3  19       27.72       26.25      1.36 o 
   1   3  19       52.83       52.55      2.38 o 
   2   3  19       17.42       19.40      1.36 o 
  -5   4  19       17.48       26.68      1.62 o 
  -4   4  19        3.14        1.94      0.96 o 
  -3   4  19        4.59        8.52      1.22 o 
  -2   4  19        4.79        7.66      1.32 o 
  -1   4  19       93.39       90.14      3.27 o 
   0   4  19        2.56        2.21      0.66 o 
   1   4  19       69.64       67.09      2.63 o 
  -5   5  19       22.88       25.75      1.57 o 
  -4   5  19        0.07        0.67      0.75 o 
  -3   5  19        5.65        6.51      1.08 o 
  -2   5  19        0.37        0.91      1.11 o 
  -1   5  19        0.96        0.75      0.87 o 
   0   5  19       35.19       36.31      1.38 o 
   1   5  19       17.49       17.87      1.30 o 
  -4   6  19        0.28       -0.35      0.93 o 
  -3   6  19      113.09      125.71      3.41 o 
  -2   6  19      142.96      158.93      4.55 o 
  -1   6  19       10.40       15.30      1.36 o 
   0   6  19        2.30        2.82      0.51 o 
  -6   0  20       32.31       39.62      1.86 o 
  -5   0  20       12.77       16.45      1.42 o 
  -4   0  20        0.00        0.14      1.22 o 
  -3   0  20       70.70       68.98      2.97 o 
  -2   0  20      151.22      141.81      4.32 o 
  -1   0  20       31.98       32.45      2.14 o 
   0   0  20      118.08      116.44      2.65 o 
   1   0  20        6.12        5.11      0.93 o 
   2   0  20       28.35       31.21      1.62 o 
  -6   1  20        0.00        0.18      0.85 o 
  -5   1  20       76.17       71.49      2.72 o 
  -4   1  20      140.64      128.65      3.91 o 
  -3   1  20        4.81        6.52      1.18 o 
  -2   1  20       44.88       48.36      2.57 o 
  -1   1  20       11.83        6.27      1.39 o 
   0   1  20       41.43       38.05      1.53 o 
   1   1  20       54.94       53.16      2.27 o 
   2   1  20       22.16       25.67      1.43 o 
  -6   2  20        5.89        8.45      1.07 o 
  -5   2  20        4.43        6.34      1.09 o 
  -4   2  20       20.49       20.23      1.54 o 
  -3   2  20        2.98        3.09      1.09 o 
  -2   2  20       12.21       14.20      1.37 o 
  -1   2  20       79.26       82.16      3.27 o 
   0   2  20      290.90      297.08      7.14 o 
   1   2  20        9.27       12.64      1.27 o 
  -5   3  20       13.53       18.97      1.30 o 
  -4   3  20        0.23       -0.50      1.19 o 
  -3   3  20       31.41       32.58      2.00 o 
  -2   3  20      108.08      127.67      3.85 o 
  -1   3  20       90.76       99.59      3.39 o 
   0   3  20        1.32        1.41      0.68 o 
   1   3  20       42.37       38.63      1.99 o 
  -5   4  20       46.71       58.36      2.12 o 
  -4   4  20        0.10        0.86      0.66 o 
  -3   4  20        4.37        5.77      1.04 o 
  -2   4  20       14.75       17.38      1.52 o 
  -1   4  20        1.62        1.66      0.92 o 
   0   4  20       39.08       40.13      1.96 o 
  -4   5  20       34.27       43.02      1.82 o 
  -3   5  20       42.63       41.65      1.96 o 
  -2   5  20        0.23       -0.21      0.90 o 
  -1   5  20        3.54        4.71      0.86 o 
   0   5  20       12.05       16.10      0.88 o 
  -5   1  21        8.61       10.33      1.16 o 
  -4   1  21       41.27       34.93      1.96 o 
  -3   1  21      155.69      157.03      4.21 o 
  -2   1  21       71.79       75.05      2.85 o 
  -1   1  21        8.86        9.97      1.28 o 
   0   1  21        1.32        1.13      0.62 o 
   1   1  21        2.32        3.83      0.85 o 
  -5   2  21        8.54        8.96      0.97 o 
  -4   2  21        2.56        3.27      0.99 o 
  -3   2  21        6.73        6.57      1.22 o 
  -2   2  21       94.04       99.73      3.23 o 
  -1   2  21      253.56      272.81      6.57 o 
   0   2  21       89.47       95.48      2.10 o 
  -4   3  21        9.57       10.99      1.18 o 
  -3   3  21        5.33        5.60      1.11 o 
  -2   3  21      114.45      133.48      3.60 o 
  -1   3  21       19.40       13.95      1.28 o 
   0   3  21       84.83       79.72      1.83 o 
  -3   4  21       37.88       39.41      1.87 o 
  -2   4  21       18.25       22.78      1.37 o 
  -1   4  21        7.26        8.67      1.11 o 
  -4   0  22       99.89      105.22      2.94 o 
  -3   0  22       85.33       86.73      2.76 o 
  -2   0  22        1.43        1.85      0.80 o 
  -1   0  22       14.16       25.66      1.60 o 
  -4   1  22        0.55        0.26      0.87 o 
  -3   1  22       55.12       52.78      2.14 o 
  -2   1  22        2.28        2.41      0.85 o 
  -1   1  22       21.06       24.33      1.47 o 
  -3   2  22       14.64       16.43      1.21 o 
  -2   2  22        5.02        4.35      0.94 o 
  -1   2  22       14.27       12.41      1.15 o 
                                                 
